# Supplementary material for: 2-Benzoyl-1,1-diethyl-3-phenyl­guanidine
Source: Acta Crystallogr Sect E Struct Rep Online. 2009 Jan 17;65(Pt 2):o343. doi: 10.1107/S1600536809001469 (PMC2968374; doi:10.1107/S1600536809001469)
Supplement: Supplementary file 2 [file e-65-0o343-Isup2.hkl]

# 
# h,k,l, Fc-squared, Fo-squared, sigma(Fo-squared) and status flag 
# 
data_I
_shelx_title ' khawar28' 
_shelx_refln_list_code          4 
_shelx_F_calc_maximum      100.75 
_exptl_crystal_F_000       632.00 
_reflns_d_resolution_high  0.7700 
 
loop_ 
 _symmetry_equiv_pos_as_xyz 
 'x, y, z' 
 '-x, y+1/2, -z+1/2' 
 '-x, -y, -z' 
 'x, -y-1/2, z-1/2' 
 
_cell_length_a    10.4720 
_cell_length_b    15.0100 
_cell_length_c    10.1540 
_cell_angle_alpha  90.000 
_cell_angle_beta  102.992 
_cell_angle_gamma  90.000 
 
_shelx_F_squared_multiplier     1.000 
 
loop_ 
 _refln_index_h 
 _refln_index_k 
 _refln_index_l 
 _refln_F_squared_calc 
 _refln_F_squared_meas 
 _refln_F_squared_sigma 
 _refln_observed_status 
   2   0   0     2079.55     1892.94     43.68 o 
   3   0   0     2755.88     2507.62     82.12 o 
   5   0   0     3399.12     3605.61     33.12 o 
   6   0   0       12.49       20.63      6.80 o 
   7   0   0      259.09      255.48      9.92 o 
   8   0   0      865.13      938.68     23.76 o 
   9   0   0     3297.33     3289.59     58.79 o 
  10   0   0      530.50      599.13     17.36 o 
  11   0   0       10.68       12.95      5.45 o 
  12   0   0      167.22      172.96     10.92 o 
  13   0   0       29.24       18.56      6.27 o 
   3   1   0      171.11      158.47      4.40 o 
   4   1   0     1478.47     1535.17     18.17 o 
   5   1   0        1.06        9.41      2.89 o 
   6   1   0      234.33      288.19      9.47 o 
   7   1   0      217.03      218.22      7.48 o 
   8   1   0       23.86       30.66      3.33 o 
   9   1   0       42.88       47.31      4.25 o 
  10   1   0       33.22       43.30      4.34 o 
  11   1   0       67.02       55.11      5.02 o 
  12   1   0       14.20       17.69      3.43 o 
  13   1   0       59.39       60.73      4.40 o 
   1   2   0      624.79      538.55      7.03 o 
   3   2   0     1880.54     1796.33     21.45 o 
   4   2   0       25.39       21.67      2.18 o 
   5   2   0      246.33      256.02     10.46 o 
   6   2   0      801.39      811.40      9.94 o 
   7   2   0       13.94       16.58      4.05 o 
   8   2   0       39.89       37.96      8.21 o 
   9   2   0      127.50      133.42      5.83 o 
  10   2   0        4.27       10.29      3.63 o 
  11   2   0      295.85      311.57     13.47 o 
  12   2   0      121.00      110.24      7.19 o 
  13   2   0        4.43       18.20      3.96 o 
   1   3   0       74.57      100.55      2.75 o 
   2   3   0     3373.43     3177.61     32.64 o 
   3   3   0        4.54        4.96      1.25 o 
   4   3   0     1004.58     1096.12     14.77 o 
   5   3   0      442.27      504.88      7.99 o 
   6   3   0      685.30      659.54      7.81 o 
   7   3   0      100.65       96.91      4.45 o 
   8   3   0       36.80       26.80      3.63 o 
   9   3   0      125.63      133.70      5.70 o 
  10   3   0      138.45      164.21      6.44 o 
  11   3   0       36.95       35.89      4.68 o 
  12   3   0        0.01        9.86      4.94 o 
  13   3   0      126.04      120.17      7.02 o 
   1   4   0       34.31       40.94      1.54 o 
   2   4   0      142.45      149.99      3.92 o 
   3   4   0        3.22        8.65      1.80 o 
   4   4   0       93.91      100.37      3.34 o 
   5   4   0       27.57       35.88      2.43 o 
   6   4   0       72.19       83.58      3.79 o 
   7   4   0      146.11      166.53      8.23 o 
   8   4   0       89.90       97.73      6.83 o 
   9   4   0      432.05      446.38      9.33 o 
  10   4   0       34.09       39.56      6.72 o 
  11   4   0        0.49       12.65      5.03 o 
  12   4   0       81.13       94.81     10.42 o 
   1   5   0       18.17       13.65      1.28 o 
   2   5   0      686.38      673.62      8.15 o 
   3   5   0      530.52      553.31     10.40 o 
   4   5   0       52.01       62.45      2.80 o 
   5   5   0      124.17      146.29      3.75 o 
   6   5   0       62.16       91.57      3.94 o 
   7   5   0      149.75      138.71      3.87 o 
   8   5   0       29.57       35.75      5.00 o 
   9   5   0       15.89       16.56      3.16 o 
  10   5   0       53.14       61.64      5.36 o 
  11   5   0       55.16       59.18      6.06 o 
  12   5   0       43.16       58.57      8.72 o 
   0   6   0       22.54       28.48      3.51 o 
   1   6   0      207.37      204.41      2.32 o 
   2   6   0       83.48       99.42      2.73 o 
   3   6   0      274.78      282.99      3.80 o 
   4   6   0     2571.88     2684.15     55.53 o 
   5   6   0     1003.93      979.69     14.00 o 
   6   6   0        0.95        4.69      2.28 o 
   7   6   0        6.94       13.67      4.90 o 
   8   6   0       19.72       19.04      2.41 o 
   9   6   0       44.74       38.72      3.57 o 
  10   6   0       43.23       50.39      4.60 o 
  11   6   0      273.65      273.85     19.62 o 
  12   6   0       76.05      104.58     13.50 o 
   1   7   0       15.42       18.35      1.15 o 
   2   7   0      517.79      508.28     12.83 o 
   3   7   0      867.19      861.46     26.08 o 
   4   7   0        0.75        6.63      4.10 o 
   5   7   0        2.52        8.41      3.81 o 
   6   7   0       14.93       15.97      1.04 o 
   7   7   0        1.05        4.64      3.23 o 
   8   7   0      469.44      428.37     28.17 o 
   9   7   0      210.78      224.74      6.97 o 
  10   7   0       41.20       42.56      9.79 o 
  11   7   0       19.95       19.89     12.34 o 
  12   7   0        0.28       11.93      7.48 o 
   0   8   0      715.80      723.21     11.59 o 
   1   8   0       53.62       49.68      1.69 o 
   2   8   0      620.75      647.36      9.39 o 
   3   8   0       31.59       39.61      2.93 o 
   4   8   0       51.28       59.78      3.60 o 
   5   8   0      237.60      231.16      5.64 o 
   6   8   0      519.74      524.67      9.44 o 
   7   8   0        1.59        4.83      4.51 o 
   8   8   0       31.03       33.22      6.13 o 
   9   8   0       88.54       88.43      8.69 o 
  10   8   0       26.74       20.88      4.86 o 
  11   8   0      111.55      101.01     12.46 o 
  12   8   0        9.50       19.14      7.53 o 
   1   9   0        6.50        6.98      0.95 o 
   2   9   0        5.13        7.08      1.57 o 
   3   9   0        1.39       11.80      3.04 o 
   4   9   0       21.01       12.35      2.08 o 
   5   9   0       79.70       92.43      6.91 o 
   6   9   0      465.41      483.87     26.85 o 
   7   9   0       15.82        9.38      2.16 o 
   8   9   0      158.80      159.38      6.75 o 
   9   9   0        5.35       22.71      6.34 o 
  10   9   0       73.19       85.38      7.08 o 
  11   9   0       12.01       30.54      8.37 o 
   0  10   0      573.39      590.24      9.19 o 
   1  10   0      291.80      295.54      5.40 o 
   2  10   0        0.70        5.05      4.48 o 
   3  10   0       52.68       71.24      4.98 o 
   4  10   0      116.15      118.43      7.64 o 
   5  10   0        1.80        4.95      3.60 o 
   6  10   0      139.04      142.87      7.50 o 
   7  10   0      660.42      660.48     10.23 o 
   8  10   0      301.72      307.85      8.01 o 
   9  10   0      355.02      363.44     17.97 o 
  10  10   0        0.74       11.05      6.78 o 
  11  10   0      137.04      127.43     15.73 o 
   1  11   0        0.80       10.94      2.32 o 
   2  11   0       14.38       15.77      1.64 o 
   3  11   0       15.81        9.98     11.23 o 
   4  11   0      130.79      122.57      5.88 o 
   5  11   0       68.79       67.08      8.89 o 
   6  11   0       72.91       59.97      6.96 o 
   7  11   0      248.65      266.90     12.43 o 
   8  11   0        0.44        6.98      3.25 o 
   9  11   0       17.52       11.70      3.95 o 
  10  11   0       18.41       17.19      5.90 o 
   0  12   0       14.91        7.89      1.78 o 
   1  12   0      115.62      123.80      3.79 o 
   2  12   0      764.35      766.19      7.18 o 
   3  12   0       70.03       85.71      4.65 o 
   4  12   0      188.43      196.23      8.74 o 
   5  12   0      447.73      455.96     11.70 o 
   6  12   0      207.59      198.16      6.75 o 
   7  12   0       49.51       39.70      7.42 o 
   8  12   0       17.35       21.38      3.45 o 
   9  12   0       52.31       61.79      7.83 o 
  10  12   0       48.36       53.00      6.63 o 
   1  13   0       12.70       12.07      1.91 o 
   2  13   0      749.70      790.82     12.83 o 
   3  13   0       18.44        9.89      2.21 o 
   4  13   0        6.75       12.95      4.20 o 
   5  13   0       78.32       71.67      8.57 o 
   6  13   0      205.93      216.60      6.26 o 
   7  13   0      540.71      554.58     19.54 o 
   8  13   0       15.04        9.45      2.52 o 
   9  13   0       61.59       59.71      7.43 o 
   0  14   0      438.52      455.77     10.29 o 
   1  14   0       21.19       18.76      2.19 o 
   2  14   0       86.52       92.04      5.11 o 
   3  14   0       21.92       16.86      2.79 o 
   4  14   0      296.94      306.62      7.55 o 
   5  14   0      167.80      159.15      9.41 o 
   6  14   0       57.18       49.48      4.06 o 
   7  14   0        9.54       17.52      4.17 o 
   8  14   0        2.79        7.72      3.70 o 
   9  14   0       31.95       25.39      5.24 o 
   1  15   0       28.42       22.42      4.02 o 
   2  15   0       19.63       17.26      2.71 o 
   3  15   0        1.43        6.97      4.06 o 
   4  15   0       49.76       37.69      4.42 o 
   5  15   0       12.30       16.45      3.50 o 
   6  15   0        3.45       14.62      5.05 o 
   7  15   0       38.71       26.03      6.07 o 
   8  15   0       75.95       59.82     13.26 o 
   0  16   0       60.95       53.29      7.76 o 
   1  16   0      171.49      166.96      6.23 o 
   2  16   0       44.04       57.11      6.58 o 
   3  16   0        0.15       10.30      4.39 o 
   4  16   0        0.14       10.45      3.12 o 
   5  16   0        0.86        8.34      3.09 o 
   6  16   0       35.18       36.22     10.10 o 
   7  16   0        9.64        9.83      5.90 o 
   1  17   0       10.52       16.86      4.87 o 
   2  17   0      117.60      108.67     10.42 o 
   3  17   0        5.81       12.49      3.75 o 
   4  17   0        4.38        8.65      4.10 o 
   5  17   0       26.53       22.90      4.37 o 
   6  17   0       32.98       43.33      6.81 o 
   0  18   0       46.98       65.45      9.75 o 
   1  18   0        1.23        7.91      5.05 o 
   2  18   0      196.83      202.80      9.84 o 
   3  18   0      167.42      146.68      7.59 o 
   4  18   0      108.57      109.22      7.90 o 
   5  18   0        0.65        5.91      4.77 o 
   1  19   0      129.69      113.24      8.47 o 
   2  19   0       13.58        9.09      4.35 o 
 -13   1   1       77.51       76.48      7.43 o 
 -12   1   1      372.77      347.70     38.41 o 
 -11   1   1      113.01      107.15      6.00 o 
 -10   1   1        0.33        7.78      4.54 o 
  -9   1   1      656.04      664.78     14.22 o 
  -8   1   1       91.05       92.35      6.06 o 
  -7   1   1      570.98      534.37     19.23 o 
  -6   1   1      123.73      120.38      4.01 o 
  -5   1   1       29.71       30.13      3.00 o 
  -4   1   1        3.00        7.69      1.49 o 
  -3   1   1      853.23      829.26     10.50 o 
  -2   1   1     2555.61     2532.27     36.97 o 
   1   1   1      205.29      212.72      1.83 o 
   2   1   1      688.18      646.58      4.59 o 
   3   1   1        2.64        6.94      1.17 o 
   4   1   1      211.40      223.91      2.74 o 
   5   1   1      244.76      257.74      6.95 o 
   6   1   1      275.88      312.29      7.27 o 
   7   1   1       28.04       28.92      3.08 o 
   8   1   1      156.28      193.09      6.48 o 
   9   1   1       42.13       41.15      4.60 o 
  10   1   1       35.21       30.52      2.77 o 
  11   1   1       35.92       32.47      3.08 o 
  12   1   1       55.57       49.92      5.97 o 
 -13   2   1       15.94       20.19      6.35 o 
 -12   2   1        0.35        8.17      3.62 o 
 -11   2   1       25.84       26.09      6.85 o 
 -10   2   1      176.70      207.24      6.71 o 
  -9   2   1      668.90      651.94     13.81 o 
  -8   2   1      133.14      120.61      4.92 o 
  -7   2   1        6.34        8.86      2.12 o 
  -6   2   1      229.57      232.53      6.65 o 
  -5   2   1       11.89       17.84      1.41 o 
  -4   2   1      145.92      139.18      3.54 o 
  -3   2   1     1397.31     1226.20     13.86 o 
  -2   2   1      137.80      156.64      2.14 o 
  -1   2   1     1333.58     1167.87     19.65 o 
   0   2   1      332.26      312.74      3.73 o 
   1   2   1     3497.56     3390.50     14.06 o 
   2   2   1       92.69       80.51      1.58 o 
   3   2   1      330.65      337.28      2.97 o 
   4   2   1      539.54      580.35      7.51 o 
   5   2   1     2560.00     2822.12     39.10 o 
   6   2   1      169.66      166.04     12.78 o 
   7   2   1        0.40       15.83      3.67 o 
   8   2   1        1.62        9.28      2.68 o 
   9   2   1      152.33      134.51      4.71 o 
  10   2   1       17.19       12.92      2.26 o 
  11   2   1       16.41       17.21      2.63 o 
  12   2   1       79.04       73.75      8.67 o 
 -13   3   1       19.50       19.78      6.20 o 
 -12   3   1        0.11       15.16      6.79 o 
 -11   3   1        0.00       12.71      3.70 o 
 -10   3   1       25.89       14.80      2.75 o 
  -9   3   1      167.85      171.38      9.83 o 
  -8   3   1      515.55      511.00      8.90 o 
  -7   3   1      505.93      448.57     15.55 o 
  -6   3   1       32.67       43.88      2.41 o 
  -5   3   1      671.57      656.93      9.48 o 
  -4   3   1       42.40       48.94      1.80 o 
  -3   3   1      481.81      418.37      5.51 o 
  -2   3   1     1264.82     1194.96     12.60 o 
   0   3   1      127.91      139.50      3.63 o 
   2   3   1     5647.31     5327.87     72.85 o 
   3   3   1     1859.75     1860.01     19.01 o 
   4   3   1       11.18        8.91      1.46 o 
   5   3   1      346.15      346.28      4.55 o 
   6   3   1       23.58       32.26      2.86 o 
   7   3   1       82.24       79.54      4.48 o 
   8   3   1      500.79      478.80      9.47 o 
   9   3   1      153.14      123.87      7.10 o 
  10   3   1       66.56       65.86      5.25 o 
  11   3   1       46.38       48.39     11.05 o 
  12   3   1       10.69        2.73      3.62 o 
 -13   4   1        8.74       15.85      5.02 o 
 -12   4   1       61.12       59.03      6.77 o 
 -11   4   1       67.23       66.25      4.87 o 
 -10   4   1      199.80      183.39      8.88 o 
  -9   4   1      194.32      203.44      6.38 o 
  -8   4   1        0.03       11.30      3.75 o 
  -7   4   1        1.76        6.71      3.30 o 
  -6   4   1      207.06      212.03      7.51 o 
  -5   4   1     2852.97     2950.18     21.30 o 
  -4   4   1       29.63       27.55      1.42 o 
  -3   4   1      591.77      572.43      7.70 o 
  -2   4   1      863.65      819.54     12.24 o 
   0   4   1       24.73       20.52      0.91 o 
   1   4   1    10149.77     9885.85    249.03 o 
   2   4   1      365.72      371.78      5.94 o 
   3   4   1      718.50      730.07      7.70 o 
   4   4   1      519.84      493.81      5.93 o 
   5   4   1      350.60      375.01      5.77 o 
   6   4   1      656.10      643.07      8.85 o 
   7   4   1       20.42       29.66      3.11 o 
   8   4   1       24.35       28.18      2.72 o 
   9   4   1      447.03      452.10      7.89 o 
  10   4   1      938.95      926.44     16.02 o 
  11   4   1        0.90        6.92      3.93 o 
  12   4   1       39.14       43.69      5.01 o 
 -13   5   1       37.98       22.98      6.07 o 
 -12   5   1        1.47       10.95      6.63 o 
 -11   5   1       47.82       54.37      6.88 o 
 -10   5   1      146.26      143.99      6.43 o 
  -9   5   1       75.94       73.18      4.69 o 
  -8   5   1      567.06      568.68     13.25 o 
  -7   5   1      285.04      299.91      6.68 o 
  -6   5   1       37.81       39.56      4.34 o 
  -5   5   1     3488.43     3521.71     43.55 o 
  -4   5   1      258.27      259.77      3.97 o 
  -3   5   1       22.88       24.38      1.84 o 
  -2   5   1      432.27      442.77      8.02 o 
  -1   5   1       21.94       22.92      0.96 o 
   0   5   1     6092.32     6173.19     92.15 o 
   1   5   1     3580.51     3552.37     61.91 o 
   2   5   1     1257.01     1219.02     13.15 o 
   3   5   1      754.79      823.78     12.32 o 
   4   5   1     1823.25     1845.74     12.01 o 
   5   5   1        2.60        5.51      2.43 o 
   6   5   1       87.90       84.66      2.58 o 
   7   5   1      332.18      322.41      5.95 o 
   8   5   1       28.34       23.38      3.38 o 
   9   5   1      451.08      461.07     19.83 o 
  10   5   1      406.20      393.99     12.41 o 
  11   5   1       26.41       17.94      5.42 o 
  12   5   1       31.16       23.25      4.01 o 
 -12   6   1        4.75        7.84      6.78 o 
 -11   6   1        8.93       20.27     16.40 o 
 -10   6   1        2.79       10.08      3.17 o 
  -9   6   1      105.15      118.42     10.51 o 
  -8   6   1      366.85      351.33     11.30 o 
  -7   6   1     1215.82     1255.91     14.21 o 
  -6   6   1       23.46       26.53      2.44 o 
  -5   6   1      625.79      635.60      6.57 o 
  -4   6   1      157.78      156.23      3.44 o 
  -3   6   1     1809.31     1840.42     15.31 o 
  -2   6   1       75.62       90.41      2.04 o 
  -1   6   1        4.01        5.20      1.38 o 
   0   6   1       36.34       37.30      1.64 o 
   1   6   1      103.13       88.82      9.83 o 
   2   6   1     1402.86     1432.26     31.04 o 
   3   6   1        6.75       10.25      3.00 o 
   4   6   1      141.45      121.12      5.14 o 
   5   6   1       84.05       89.37      1.73 o 
   6   6   1        1.47        5.35      2.05 o 
   7   6   1        0.05        5.36      1.67 o 
   8   6   1        5.89        9.91      2.14 o 
   9   6   1      100.78      120.04      7.51 o 
  10   6   1        6.24       15.69      7.13 o 
  11   6   1      139.68      146.69      7.07 o 
  12   6   1      165.32      158.02     23.67 o 
 -12   7   1        2.63       13.94      5.24 o 
 -11   7   1        8.61       19.37      4.45 o 
 -10   7   1       23.71       24.54      3.57 o 
  -9   7   1      335.06      341.40      7.87 o 
  -8   7   1      314.36      328.21      9.45 o 
  -7   7   1     1613.37     1634.50     33.11 o 
  -6   7   1      287.75      281.32      8.02 o 
  -5   7   1      281.38      301.24      6.20 o 
  -4   7   1      363.22      351.80      3.74 o 
  -3   7   1      346.02      354.60      3.60 o 
  -2   7   1     1245.69     1255.94     17.38 o 
  -1   7   1     1281.25     1224.81     16.83 o 
   0   7   1      429.07      454.92     11.13 o 
   1   7   1       96.07       92.47      2.64 o 
   2   7   1        2.79        8.25      2.01 o 
   3   7   1        3.09        5.32      1.23 o 
   4   7   1      171.83      177.77      5.11 o 
   5   7   1       38.16       36.46      3.81 o 
   6   7   1       41.75       38.21      6.17 o 
   7   7   1      114.95      115.95      5.41 o 
   8   7   1        6.20        6.16      1.99 o 
   9   7   1       22.67       16.32      4.46 o 
  10   7   1       23.27       22.42      3.03 o 
  11   7   1      103.31      102.56      6.50 o 
  12   7   1       53.51       35.09      5.33 o 
 -12   8   1        2.36        8.44      5.28 o 
 -11   8   1       23.68       24.40      5.01 o 
 -10   8   1       53.53       49.51      9.62 o 
  -9   8   1        0.39        5.90      2.86 o 
  -8   8   1        0.07        9.77      5.24 o 
  -7   8   1      273.56      269.78      7.76 o 
  -6   8   1      332.61      319.57      5.42 o 
  -5   8   1      338.28      358.20      6.90 o 
  -4   8   1        1.58        2.90      1.90 o 
  -3   8   1      185.38      188.56      3.78 o 
  -2   8   1      189.66      188.95      7.77 o 
  -1   8   1       71.84       70.70      2.35 o 
   0   8   1        0.60        6.44      2.43 o 
   1   8   1       73.20       79.80      2.19 o 
   2   8   1       14.52       14.62      4.15 o 
   3   8   1       84.80       82.73      4.71 o 
   4   8   1      154.37      147.26      3.38 o 
   5   8   1        4.44       14.31      6.05 o 
   6   8   1        2.21        5.45      3.62 o 
   7   8   1       59.62       65.07      4.33 o 
   8   8   1       65.26       79.37      8.39 o 
   9   8   1        0.17       18.71      4.06 o 
  10   8   1       71.35      100.36      8.61 o 
  11   8   1        4.63        6.06      4.27 o 
 -11   9   1      443.57      499.64     40.45 o 
 -10   9   1        2.89        9.81      4.42 o 
  -9   9   1      245.82      272.17     22.80 o 
  -8   9   1      405.42      419.13      8.47 o 
  -7   9   1      927.78      915.18     19.39 o 
  -6   9   1       80.67       88.77      4.63 o 
  -5   9   1      295.63      290.89     14.61 o 
  -4   9   1        0.00        7.19      3.40 o 
  -3   9   1     2496.59     2520.46     36.58 o 
  -2   9   1      335.16      331.07      7.74 o 
  -1   9   1        3.50        5.63      2.06 o 
   0   9   1      111.18      130.22      3.49 o 
   1   9   1      127.07      133.17      2.68 o 
   2   9   1      174.17      197.28      5.91 o 
   3   9   1      240.95      271.10      6.00 o 
   4   9   1        0.05        9.12      3.11 o 
   5   9   1        0.41        5.28      2.08 o 
   6   9   1      708.51      693.54      9.33 o 
   7   9   1       44.55       39.71      4.24 o 
   8   9   1      425.43      425.79      9.06 o 
   9   9   1      208.82      198.92      7.26 o 
  10   9   1       23.21       27.46      5.61 o 
  11   9   1       15.53       18.58      5.74 o 
 -11  10   1        4.27       12.98     10.21 o 
 -10  10   1        1.03       10.31      7.00 o 
  -9  10   1       46.67       48.56     12.91 o 
  -8  10   1       90.68       79.44     13.82 o 
  -7  10   1      112.67      122.78      5.67 o 
  -6  10   1       25.82       26.03      2.99 o 
  -5  10   1      198.63      200.26     10.43 o 
  -4  10   1        0.90       12.80      4.02 o 
  -3  10   1     1162.56     1104.50     54.15 o 
  -2  10   1        0.76        9.20      4.85 o 
  -1  10   1       15.12       16.41      3.62 o 
   0  10   1        0.93        6.99      1.77 o 
   1  10   1      180.81      190.75      6.93 o 
   2  10   1      169.81      168.50      3.41 o 
   3  10   1        3.99       12.83      2.94 o 
   4  10   1      173.70      173.00      6.18 o 
   5  10   1       19.87       15.67      2.34 o 
   6  10   1      981.60      992.74     13.41 o 
   7  10   1       10.66       13.25      3.43 o 
   8  10   1      116.12      104.89      5.33 o 
   9  10   1        0.89       24.91      8.03 o 
  10  10   1       11.72       20.45      6.55 o 
  11  10   1        0.00       10.02      5.39 o 
 -11  11   1      177.77      171.04     16.35 o 
 -10  11   1       52.06       60.53      6.77 o 
  -9  11   1      243.28      242.69      9.96 o 
  -8  11   1      107.96       99.39      5.35 o 
  -7  11   1       23.18       17.28      3.49 o 
  -6  11   1       85.47      100.44      5.11 o 
  -5  11   1      327.20      306.02      7.09 o 
  -4  11   1       29.66       33.12      3.41 o 
  -3  11   1     1240.51     1266.08     17.10 o 
  -2  11   1      410.31      402.80     10.52 o 
  -1  11   1      382.71      397.35      6.65 o 
   0  11   1       61.21       75.74      4.22 o 
   1  11   1       31.53       43.24      2.94 o 
   2  11   1      184.10      171.02      8.28 o 
   3  11   1       72.15       84.11      4.71 o 
   4  11   1       13.04        9.06      1.80 o 
   5  11   1       19.19       19.43      4.40 o 
   6  11   1       84.80       79.19     11.63 o 
   7  11   1      765.87      792.63     12.85 o 
   8  11   1       47.47       54.31      7.51 o 
   9  11   1       31.64       49.40     15.78 o 
  10  11   1        0.68       14.36     12.61 o 
 -10  12   1       15.46       19.90     10.01 o 
  -9  12   1        3.34       11.92      6.00 o 
  -8  12   1        0.53        3.96      3.57 o 
  -7  12   1      197.30      187.65      7.88 o 
  -6  12   1        8.97        6.36      3.46 o 
  -5  12   1      152.08      134.37      5.79 o 
  -4  12   1        9.07       16.98      3.53 o 
  -3  12   1      212.79      202.46     17.39 o 
  -2  12   1      566.37      547.63     15.62 o 
  -1  12   1      130.33      141.30      4.81 o 
   0  12   1       27.29       29.87      2.54 o 
   1  12   1        5.88        9.77      1.67 o 
   2  12   1        4.56        9.41      1.96 o 
   3  12   1       49.60       51.32      3.62 o 
   4  12   1      109.90      113.92      9.13 o 
   5  12   1        2.49       15.83      4.03 o 
   6  12   1      182.18      180.25      5.72 o 
   7  12   1        0.63        8.67      3.53 o 
   8  12   1        0.01       15.25      6.97 o 
   9  12   1        0.18       18.34      5.55 o 
  10  12   1        1.48       10.94      4.53 o 
 -10  13   1       69.10       90.31     13.27 o 
  -9  13   1       51.41       40.02      9.98 o 
  -8  13   1       54.43       38.25      5.57 o 
  -7  13   1       76.49       58.83      4.67 o 
  -6  13   1        5.93       14.36      4.78 o 
  -5  13   1        6.24       16.96      4.44 o 
  -4  13   1       18.99       14.72      2.36 o 
  -3  13   1        5.51        8.93      3.41 o 
  -2  13   1       35.89       23.66      3.41 o 
  -1  13   1      517.21      560.36      7.68 o 
   0  13   1       31.00       43.24      6.29 o 
   1  13   1       71.71       61.40      2.99 o 
   2  13   1       99.53      105.05      4.97 o 
   3  13   1        7.13       15.81      3.57 o 
   4  13   1       32.01       30.61      3.10 o 
   5  13   1      181.81      179.11      5.67 o 
   6  13   1        0.00        5.67      5.14 o 
   7  13   1        4.54       10.61      7.18 o 
   8  13   1      426.56      431.84     11.36 o 
   9  13   1       41.81       37.60      4.74 o 
  -9  14   1       12.88       22.91     10.68 o 
  -8  14   1        1.70       15.28      5.96 o 
  -7  14   1        2.78        8.49      4.14 o 
  -6  14   1       66.79       63.82      7.10 o 
  -5  14   1      138.80      156.15      6.60 o 
  -4  14   1        1.78        4.74      4.54 o 
  -3  14   1        6.90        9.12      3.23 o 
  -2  14   1      199.86      194.07     13.37 o 
  -1  14   1       93.56       96.45      3.91 o 
   0  14   1        6.77       12.25      4.32 o 
   1  14   1      121.85      122.83      5.43 o 
   2  14   1        1.76       17.13      5.10 o 
   3  14   1      119.72      112.83      9.34 o 
   4  14   1       79.31       83.29      4.31 o 
   5  14   1        5.78       12.30      4.70 o 
   6  14   1      424.27      444.27     10.41 o 
   7  14   1      116.75      100.63      6.59 o 
   8  14   1      332.36      316.41      9.77 o 
  -8  15   1        9.23       13.14      7.14 o 
  -7  15   1        8.50       20.18      4.04 o 
  -6  15   1       87.90       88.77      9.24 o 
  -5  15   1       51.55       55.96      4.29 o 
  -4  15   1       25.13       28.30      3.21 o 
  -3  15   1      469.38      499.69     10.39 o 
  -2  15   1       84.00       79.91      7.32 o 
  -1  15   1      220.39      242.69      6.65 o 
   0  15   1       15.80       17.78      3.31 o 
   1  15   1      350.06      384.12     19.12 o 
   2  15   1      257.63      263.27     18.47 o 
   3  15   1      278.89      265.92      9.07 o 
   4  15   1       59.16       59.98      6.40 o 
   5  15   1       41.65       33.48      3.29 o 
   6  15   1      167.93      149.59     12.50 o 
   7  15   1      290.70      281.27     14.39 o 
   8  15   1       10.32       16.36      6.36 o 
  -7  16   1       83.67       59.26      7.51 o 
  -6  16   1        0.47       12.05      4.16 o 
  -5  16   1       44.40       42.68      4.15 o 
  -4  16   1       40.12       38.66      3.80 o 
  -3  16   1       48.25       43.80      4.58 o 
  -2  16   1        0.45        6.98      4.36 o 
  -1  16   1      107.71       90.59      8.61 o 
   0  16   1        8.41       14.59      6.18 o 
   1  16   1       98.15      100.45      7.57 o 
   2  16   1      126.23      146.31      6.44 o 
   3  16   1      253.66      237.02      6.64 o 
   4  16   1      104.81       97.61      8.64 o 
   5  16   1       41.93       38.60      4.58 o 
   6  16   1        0.07        7.78      5.49 o 
   7  16   1       28.80       25.09      5.53 o 
  -6  17   1        0.71       10.76      4.51 o 
  -5  17   1        8.15       12.07      3.42 o 
  -4  17   1      244.05      229.61      7.07 o 
  -3  17   1       24.16       21.26      4.72 o 
  -2  17   1        6.75       17.00      6.24 o 
  -1  17   1      261.46      263.02     11.06 o 
   0  17   1      147.04      140.29     14.30 o 
   1  17   1      215.07      189.54     16.61 o 
   2  17   1       41.40       36.24      3.98 o 
   3  17   1        1.03        8.13      4.26 o 
   4  17   1       26.78       19.66      3.71 o 
   5  17   1      480.35      458.05     42.14 o 
   6  17   1        3.44        8.58      3.62 o 
  -5  18   1      101.43       95.78      5.43 o 
  -4  18   1       17.91       17.01      4.50 o 
  -3  18   1        4.81       18.09      6.07 o 
  -2  18   1       26.05       14.72      3.50 o 
  -1  18   1        1.91        7.00      3.84 o 
   0  18   1       60.14       59.11      6.35 o 
   1  18   1      142.28      130.50     25.90 o 
   2  18   1       93.61       76.72      7.56 o 
   3  18   1        5.09        7.49      5.06 o 
   4  18   1       31.65       31.51      4.22 o 
  -2  19   1      135.86      115.24     15.01 o 
  -1  19   1       38.38       29.75      8.68 o 
   0  19   1       39.09       37.07      6.18 o 
   1  19   1      215.49      203.85     11.00 o 
   2  19   1        1.97        7.28      6.25 o 
 -13   0   2      153.26      187.47     14.67 o 
 -12   0   2      274.62      246.91     15.13 o 
 -11   0   2      334.54      297.20     17.48 o 
 -10   0   2      966.06     1077.51     31.24 o 
  -9   0   2        2.42        5.93      3.76 o 
  -8   0   2      425.38      384.53     12.86 o 
  -7   0   2      678.56      668.96     21.57 o 
  -6   0   2        0.08       11.91      6.84 o 
  -5   0   2      466.23      503.27     13.02 o 
  -4   0   2     5152.47     5189.35     89.31 o 
  -3   0   2      992.09      953.49     23.00 o 
  -2   0   2     1553.93     1525.41     22.65 o 
  -1   0   2      136.72      155.96      2.22 o 
   1   0   2     4395.24     4280.16     28.34 o 
   2   0   2      888.32      899.00      7.78 o 
   3   0   2      184.71      200.81      3.81 o 
   4   0   2     3621.14     3667.40     24.58 o 
   5   0   2      258.70      254.18      7.22 o 
   6   0   2      838.16      888.92     33.89 o 
   7   0   2      404.23      393.43     38.60 o 
   8   0   2      413.55      336.36     24.95 o 
   9   0   2      331.89      310.72     17.31 o 
  10   0   2      362.49      310.71      8.12 o 
  11   0   2       28.84       39.49      4.28 o 
  12   0   2      186.18      201.52      7.98 o 
 -13   1   2        0.01        7.27      4.29 o 
 -12   1   2       21.37       28.89     15.58 o 
 -11   1   2        8.59       11.64      4.81 o 
 -10   1   2        5.74       12.14      3.38 o 
  -9   1   2        0.20       19.77      4.97 o 
  -8   1   2      807.71      773.69     13.95 o 
  -7   1   2        0.02        4.13      4.58 o 
  -6   1   2        0.19        8.39      4.35 o 
  -5   1   2      173.06      178.49      5.44 o 
  -4   1   2     2369.16     2352.97     17.42 o 
  -3   1   2     1522.79     1500.27     31.52 o 
  -2   1   2      842.71      796.49     16.70 o 
  -1   1   2       31.71       34.82      1.03 o 
   0   1   2      207.13      199.51      1.74 o 
   1   1   2      106.58      109.23      2.78 o 
   2   1   2      164.44      158.56      1.53 o 
   3   1   2       53.64       55.45      1.16 o 
   4   1   2       78.95       86.05      2.53 o 
   5   1   2     1135.89     1217.20     12.97 o 
   6   1   2      753.12      791.05     11.69 o 
   7   1   2        6.14       15.02      2.60 o 
   8   1   2       29.85       18.01      2.13 o 
   9   1   2      302.47      272.84      9.06 o 
  10   1   2        4.03       11.34      2.87 o 
  11   1   2        1.86        6.78      3.34 o 
  12   1   2        1.79       10.72      3.86 o 
 -13   2   2      110.21      146.13     17.38 o 
 -12   2   2      164.56      151.61      9.61 o 
 -11   2   2        0.44        7.52      4.47 o 
 -10   2   2      426.69      395.29      8.98 o 
  -9   2   2        1.11       21.58     11.17 o 
  -8   2   2     1171.36     1113.29     15.93 o 
  -7   2   2      227.41      234.06      7.16 o 
  -6   2   2      302.19      319.87      7.78 o 
  -5   2   2      120.09      125.31      3.21 o 
  -4   2   2      287.30      305.04      3.91 o 
  -3   2   2     2294.60     2241.64     40.46 o 
  -2   2   2      189.74      168.60      2.92 o 
  -1   2   2      332.22      343.47      6.75 o 
   0   2   2     3089.96     3071.75     20.47 o 
   1   2   2     5520.01     5380.20     29.12 o 
   2   2   2      813.01      795.56      5.49 o 
   3   2   2     1008.43     1012.09      8.65 o 
   4   2   2      112.93      129.35      2.34 o 
   5   2   2      216.86      240.86      4.81 o 
   6   2   2       21.98       27.49      2.92 o 
   7   2   2      198.14      212.97      5.08 o 
   8   2   2      275.11      236.62      5.59 o 
   9   2   2        0.56        8.31      3.83 o 
  10   2   2       26.35       23.25      3.95 o 
  11   2   2      123.37      116.21      7.53 o 
  12   2   2       16.64       29.55      4.82 o 
 -13   3   2       16.65       16.66     10.98 o 
 -12   3   2       25.43       35.77      5.78 o 
 -11   3   2        0.00       15.76      6.81 o 
 -10   3   2      239.25      229.85     15.19 o 
  -9   3   2        6.14       10.51      3.84 o 
  -8   3   2       11.16        9.57      2.69 o 
  -7   3   2       14.11        9.57      2.33 o 
  -6   3   2     1714.59     1687.33     26.69 o 
  -5   3   2       22.97       31.53      2.01 o 
  -4   3   2      976.08      911.59     22.02 o 
  -3   3   2     2148.67     1989.93     19.34 o 
  -2   3   2      203.11      187.36      4.44 o 
  -1   3   2     3342.71     3129.89     29.82 o 
   0   3   2     1152.94     1078.65     11.20 o 
   1   3   2     2355.02     2266.92     24.79 o 
   2   3   2      719.54      724.96      7.23 o 
   3   3   2     1228.10     1261.54     12.44 o 
   4   3   2      126.12      147.69      2.79 o 
   5   3   2     2017.35     2104.78     16.55 o 
   6   3   2       71.76       85.33      2.55 o 
   7   3   2       52.91       42.80      5.06 o 
   8   3   2       37.95       26.19      4.38 o 
   9   3   2      133.01      117.45      6.04 o 
  10   3   2        1.03        7.96      3.25 o 
  11   3   2       46.41       32.47      4.67 o 
  12   3   2        0.67        6.70      4.61 o 
 -13   4   2       14.56       10.07      4.25 o 
 -12   4   2      144.78      147.85      9.24 o 
 -11   4   2       68.54       68.53      7.20 o 
 -10   4   2      982.62      975.72     43.24 o 
  -9   4   2        1.19       15.19      4.43 o 
  -8   4   2     1770.30     1798.80     15.11 o 
  -7   4   2       12.80       17.68      2.39 o 
  -6   4   2       31.60       47.55      2.22 o 
  -5   4   2       80.13       84.98      5.00 o 
  -4   4   2       31.95       25.22      1.96 o 
  -3   4   2       62.45       84.62      2.70 o 
  -2   4   2      703.16      704.71     13.01 o 
  -1   4   2     4519.57     4346.50    146.08 o 
   0   4   2       99.69      117.47      2.66 o 
   1   4   2     4640.91     4686.03    115.74 o 
   2   4   2     1527.23     1489.94      7.78 o 
   3   4   2      280.82      296.58      6.11 o 
   4   4   2        4.93        6.00      0.82 o 
   5   4   2       23.59       35.81      2.31 o 
   6   4   2       95.44       93.14      3.68 o 
   7   4   2       14.42       18.30      2.05 o 
   8   4   2       56.39       56.04      3.03 o 
   9   4   2        4.58        3.99      1.40 o 
  10   4   2      137.37      116.12      8.00 o 
  11   4   2       41.57       27.00      5.14 o 
  12   4   2        0.23       10.12      4.29 o 
 -13   5   2        3.91        9.84      6.92 o 
 -12   5   2      249.37      288.35     14.37 o 
 -11   5   2       41.83       52.20      6.69 o 
 -10   5   2       83.35       85.67      9.68 o 
  -9   5   2       94.05       94.97      4.57 o 
  -8   5   2     1755.33     1757.43     23.53 o 
  -7   5   2       16.10       20.61      2.71 o 
  -6   5   2       38.12       25.94      3.65 o 
  -5   5   2      258.99      273.15      4.53 o 
  -4   5   2      702.90      767.69     12.65 o 
  -3   5   2      686.96      727.58      7.35 o 
  -2   5   2      141.15      139.68      4.20 o 
  -1   5   2     1281.34     1308.82     17.63 o 
   0   5   2        7.78       11.59      0.96 o 
   1   5   2      636.50      560.96     10.58 o 
   2   5   2      703.55      722.62      8.45 o 
   3   5   2     1875.00     1968.52     15.22 o 
   4   5   2      295.60      327.07      7.42 o 
   5   5   2        1.71        7.11      1.81 o 
   6   5   2       60.97       52.61      2.68 o 
   7   5   2       94.64       99.05      5.02 o 
   8   5   2        0.24        4.24      2.35 o 
   9   5   2       53.46       50.87      3.17 o 
  10   5   2       33.67       30.54      7.77 o 
  11   5   2        0.26       10.93      4.89 o 
  12   5   2        3.35       11.77      3.50 o 
 -12   6   2        7.05       11.09      4.73 o 
 -11   6   2       43.28       42.18      8.22 o 
 -10   6   2      140.60      180.58     14.99 o 
  -9   6   2        0.14        5.94      4.31 o 
  -8   6   2     2530.78     2512.44     36.78 o 
  -7   6   2      424.83      430.61      9.55 o 
  -6   6   2      442.16      396.37     12.92 o 
  -5   6   2      342.21      359.64      6.09 o 
  -4   6   2     1078.34     1129.49     19.36 o 
  -3   6   2      161.21      150.56      2.98 o 
  -2   6   2      921.91      941.38     15.14 o 
  -1   6   2     3299.62     3223.77     33.71 o 
   0   6   2     2699.97     2720.83     38.52 o 
   1   6   2     7159.22     7026.79     46.14 o 
   2   6   2       24.37       28.01      1.68 o 
   3   6   2      648.48      640.61     12.10 o 
   4   6   2      112.03      145.42      3.55 o 
   5   6   2      112.04      111.56      3.67 o 
   6   6   2       23.82       18.60      1.52 o 
   7   6   2       12.22       20.78      3.47 o 
   8   6   2      132.87      119.95      4.01 o 
   9   6   2        3.49        5.77      2.16 o 
  10   6   2       16.02       15.39      3.11 o 
  11   6   2      127.79      105.76      6.39 o 
 -12   7   2       36.86       40.57     15.57 o 
 -11   7   2       10.20       19.05      5.36 o 
 -10   7   2      101.62      107.46      8.05 o 
  -9   7   2      174.98      157.56     11.03 o 
  -8   7   2        0.44       15.72      5.88 o 
  -7   7   2        6.87       28.69      5.80 o 
  -6   7   2       66.41       64.40      4.27 o 
  -5   7   2       79.61       72.84      2.84 o 
  -4   7   2      368.64      367.20      4.38 o 
  -3   7   2      387.96      389.02      7.32 o 
  -2   7   2       19.72       20.02      1.52 o 
  -1   7   2        2.56        4.59      1.01 o 
   0   7   2      556.06      549.55     10.09 o 
   1   7   2      469.54      422.16     13.46 o 
   2   7   2       57.95       76.56      2.23 o 
   3   7   2      621.41      603.72     16.01 o 
   4   7   2        0.75        7.19      2.11 o 
   5   7   2      215.68      223.31      4.53 o 
   6   7   2      120.40      115.14      4.09 o 
   7   7   2       35.42       28.60      4.48 o 
   8   7   2        0.22        4.10      2.37 o 
   9   7   2       22.23       13.61      3.32 o 
  10   7   2       12.43       14.72      3.06 o 
  11   7   2      114.91      127.83      9.40 o 
 -12   8   2       12.75       19.15      4.94 o 
 -11   8   2       39.78       58.58      7.29 o 
 -10   8   2       73.71       74.58      7.85 o 
  -9   8   2        2.20       13.01     12.93 o 
  -8   8   2        2.31        9.87      5.07 o 
  -7   8   2      165.10      144.85      5.43 o 
  -6   8   2     1832.96     1805.87     23.85 o 
  -5   8   2      202.87      192.48      5.13 o 
  -4   8   2       83.74       89.98      3.51 o 
  -3   8   2     1582.50     1608.62     21.37 o 
  -2   8   2     1797.03     1803.21     16.99 o 
  -1   8   2      672.53      647.39      9.41 o 
   0   8   2        7.12        3.92      1.49 o 
   1   8   2       17.90       19.02      1.62 o 
   2   8   2     1147.82     1184.29     28.61 o 
   3   8   2      505.57      522.96      8.23 o 
   4   8   2      311.81      305.32      7.32 o 
   5   8   2        0.03        9.05      2.33 o 
   6   8   2       69.82       64.49      4.48 o 
   7   8   2      160.94      138.78      6.10 o 
   8   8   2       39.64       38.98      3.36 o 
   9   8   2      124.20      122.38     16.52 o 
  10   8   2       27.23       26.73      4.12 o 
  11   8   2       40.33       22.52      4.36 o 
 -12   9   2       13.71        8.86     10.24 o 
 -11   9   2        3.65        7.31      6.71 o 
 -10   9   2       58.55       58.09      6.21 o 
  -9   9   2        7.18       26.26      5.94 o 
  -8   9   2       62.95       57.35     12.74 o 
  -7   9   2        9.71       10.45      5.01 o 
  -6   9   2      131.77      130.58      3.46 o 
  -5   9   2        4.59        7.14      1.73 o 
  -4   9   2       44.25       36.71      2.12 o 
  -3   9   2       79.01       85.98      2.73 o 
  -2   9   2       53.62       58.06      9.31 o 
  -1   9   2     1346.00     1413.88     21.62 o 
   0   9   2      258.73      272.18      7.44 o 
   1   9   2     1522.32     1544.92     16.02 o 
   2   9   2       33.83       23.35      1.56 o 
   3   9   2       34.28       25.73      2.61 o 
   4   9   2       17.61       18.78      2.63 o 
   5   9   2      202.14      182.22      3.95 o 
   6   9   2      277.59      293.74     11.40 o 
   7   9   2      128.75      107.86      4.60 o 
   8   9   2      253.10      220.46     14.55 o 
   9   9   2      127.20      135.46      7.39 o 
  10   9   2      174.24      192.81      8.28 o 
  11   9   2       49.55       43.78      6.66 o 
 -11  10   2       45.82       41.01      7.19 o 
 -10  10   2       45.53       64.78      7.25 o 
  -9  10   2       54.01       55.43      8.89 o 
  -8  10   2      447.43      433.43     15.74 o 
  -7  10   2       58.43       71.16      4.47 o 
  -6  10   2      111.19       91.04     11.97 o 
  -5  10   2      221.14      217.97      7.23 o 
  -4  10   2      157.54      142.51      6.16 o 
  -3  10   2        6.28        6.52      1.87 o 
  -2  10   2      879.38      902.72     11.77 o 
  -1  10   2      198.80      181.48      4.77 o 
   0  10   2      161.48      162.88      6.44 o 
   1  10   2        3.19        8.42      3.19 o 
   2  10   2      181.71      173.12      2.92 o 
   3  10   2      347.03      371.71      9.35 o 
   4  10   2       13.37       19.67      6.36 o 
   5  10   2       42.17       41.23      3.30 o 
   6  10   2       26.05       27.60      2.82 o 
   7  10   2      723.86      718.27     16.98 o 
   8  10   2        1.64       10.61      4.00 o 
   9  10   2        2.68        5.31      7.24 o 
  10  10   2       61.83       63.23      7.46 o 
 -11  11   2        0.00        9.74      6.95 o 
 -10  11   2       68.88       73.57      7.32 o 
  -9  11   2        0.47       15.42      6.22 o 
  -8  11   2        1.91       15.98      7.05 o 
  -7  11   2       11.96       15.69      3.47 o 
  -6  11   2      219.76      221.46      6.39 o 
  -5  11   2        0.59        9.85      3.62 o 
  -4  11   2      417.78      451.51     10.15 o 
  -3  11   2      434.29      441.86     10.79 o 
  -2  11   2        0.38       25.09      7.24 o 
  -1  11   2      263.53      270.60      9.34 o 
   0  11   2       75.54       84.64      4.00 o 
   1  11   2      229.25      248.45      5.37 o 
   2  11   2        0.10       10.83      1.18 o 
   3  11   2       68.81       67.44      3.34 o 
   4  11   2        1.01        7.92      2.43 o 
   5  11   2      183.66      181.85      5.43 o 
   6  11   2       37.14       33.18      2.91 o 
   7  11   2      247.43      249.36      8.04 o 
   8  11   2       92.82       70.79      5.94 o 
   9  11   2       62.69       52.65      6.90 o 
  10  11   2      105.76      115.04     10.03 o 
 -10  12   2       90.85       69.12     15.25 o 
  -9  12   2       30.27       43.84      6.84 o 
  -8  12   2        0.38        6.33      5.62 o 
  -7  12   2        2.85       15.22      6.91 o 
  -6  12   2       29.08       28.94      3.43 o 
  -5  12   2      146.05      144.92      8.61 o 
  -4  12   2      292.00      288.59      9.09 o 
  -3  12   2       64.29       54.49     11.36 o 
  -2  12   2      405.88      383.48     12.69 o 
  -1  12   2      100.80      108.28      4.41 o 
   0  12   2       42.77       48.68      3.91 o 
   1  12   2        1.56        5.29      1.56 o 
   2  12   2      391.95      389.67     10.56 o 
   3  12   2        0.07       11.66      3.52 o 
   4  12   2       31.95       26.15      2.58 o 
   5  12   2       17.34       19.42      2.70 o 
   6  12   2      245.20      270.38     15.07 o 
   7  12   2       86.02       80.48      6.27 o 
   8  12   2        9.97       19.08      6.23 o 
   9  12   2        3.19       10.55      4.11 o 
 -10  13   2       62.91       47.60      7.07 o 
  -9  13   2       28.80       22.19      5.47 o 
  -8  13   2       14.47       11.46      4.63 o 
  -7  13   2        2.36       22.31      7.49 o 
  -6  13   2        5.45       11.14      7.30 o 
  -5  13   2       20.42       25.33      3.80 o 
  -4  13   2        0.05       11.13      5.80 o 
  -3  13   2        6.21        7.76      3.93 o 
  -2  13   2       70.84       66.28      5.08 o 
  -1  13   2        5.04       19.86      4.16 o 
   0  13   2        0.09       11.68      3.98 o 
   1  13   2        4.74       14.46      3.07 o 
   2  13   2        7.68       10.73      3.18 o 
   3  13   2      103.23      100.21      4.33 o 
   4  13   2      130.13      128.31      4.87 o 
   5  13   2       71.69       60.21     10.77 o 
   6  13   2        0.73        6.04      3.02 o 
   7  13   2      323.36      331.47      9.88 o 
   8  13   2       71.53       64.80      6.36 o 
   9  13   2       97.27      105.19      7.76 o 
  -9  14   2        0.47       17.56      5.85 o 
  -8  14   2       87.66       76.52     11.74 o 
  -7  14   2      354.57      365.44     16.15 o 
  -6  14   2        0.01       12.29      4.03 o 
  -5  14   2        1.43        8.07      2.49 o 
  -4  14   2       29.29       31.11      4.34 o 
  -3  14   2       18.11       23.12      9.74 o 
  -2  14   2     1042.39     1086.76     55.73 o 
  -1  14   2      161.25      174.20     12.17 o 
   0  14   2      193.88      193.75      4.85 o 
   1  14   2      180.01      196.73      6.57 o 
   2  14   2      253.41      243.43      6.12 o 
   3  14   2       82.03       77.20      7.20 o 
   4  14   2       92.27      102.36      8.51 o 
   5  14   2       25.13       16.78      4.10 o 
   6  14   2        0.04        6.25      5.01 o 
   7  14   2      452.36      486.70     27.67 o 
   8  14   2       19.82       21.53      4.48 o 
  -8  15   2       44.31       34.87      6.15 o 
  -7  15   2       52.07       43.54      5.89 o 
  -6  15   2        3.25       15.21      5.41 o 
  -5  15   2        0.76       12.58      4.89 o 
  -4  15   2      144.26      132.91     10.59 o 
  -3  15   2        0.81        5.58      7.18 o 
  -2  15   2      127.08      138.72      9.20 o 
  -1  15   2        0.00       11.07      3.17 o 
   0  15   2       13.21       19.57      8.32 o 
   1  15   2       98.47       86.07      5.68 o 
   2  15   2      565.98      586.86      8.97 o 
   3  15   2      105.95       95.52      5.54 o 
   4  15   2        0.16       23.12      5.32 o 
   5  15   2       66.53       69.41      5.56 o 
   6  15   2      251.35      268.38      9.85 o 
   7  15   2       45.22       43.30      5.42 o 
  -7  16   2       93.12       96.14     24.93 o 
  -6  16   2        2.33        9.60      6.08 o 
  -5  16   2        5.92       13.30      3.97 o 
  -4  16   2        0.48        6.23      4.84 o 
  -3  16   2        4.59       21.99      4.69 o 
  -2  16   2      191.37      204.48     14.75 o 
  -1  16   2       80.47       79.38      6.62 o 
   0  16   2        0.90        2.23      4.62 o 
   1  16   2        7.14        6.65      2.41 o 
   2  16   2      198.23      188.63     10.76 o 
   3  16   2       96.25      117.66     14.04 o 
   4  16   2       18.35       23.14      4.27 o 
   5  16   2        0.36        5.69      5.45 o 
   6  16   2        7.42       10.73      6.13 o 
  -6  17   2        0.76       12.63      4.14 o 
  -5  17   2        0.07        5.71      2.88 o 
  -4  17   2        0.93       11.05      6.94 o 
  -3  17   2       48.10       45.44      5.02 o 
  -2  17   2        0.66       14.66      6.42 o 
  -1  17   2       35.35       37.87      6.10 o 
   0  17   2      222.85      218.23      9.61 o 
   1  17   2       94.53       89.72      8.56 o 
   2  17   2       25.15       19.84      4.69 o 
   3  17   2        1.75        9.38      5.15 o 
   4  17   2       52.78       43.90     13.39 o 
   5  17   2       39.46       35.67      4.86 o 
  -5  18   2       12.65        9.51      3.02 o 
  -4  18   2      115.05      114.36      7.32 o 
  -3  18   2        1.47       10.13      5.20 o 
  -2  18   2        2.72       11.97      6.48 o 
  -1  18   2       82.98       72.50     16.77 o 
   0  18   2        0.01        6.16      5.42 o 
   1  18   2        3.69        6.83      3.46 o 
   2  18   2       73.99       72.44     10.04 o 
   3  18   2      198.44      194.04      8.09 o 
   4  18   2       19.13       12.77      4.31 o 
  -2  19   2        1.47        9.64      6.64 o 
  -1  19   2      191.17      197.90     11.72 o 
   0  19   2        0.44        4.38      5.99 o 
   1  19   2        2.66        5.88     12.82 o 
 -13   1   3      474.63      536.81     16.56 o 
 -12   1   3       26.86       25.47      5.32 o 
 -11   1   3      126.85      115.71     16.14 o 
 -10   1   3       34.50       27.11      4.71 o 
  -9   1   3      768.04      753.90     12.10 o 
  -8   1   3      172.13      167.61      6.50 o 
  -7   1   3        1.65        3.82      2.26 o 
  -6   1   3      144.28      149.34      5.93 o 
  -5   1   3      881.93      934.55     15.06 o 
  -4   1   3      129.85      125.40      4.76 o 
  -3   1   3      144.39      147.51      3.16 o 
  -2   1   3       52.71       41.32      1.68 o 
  -1   1   3      736.65      707.81      4.48 o 
   0   1   3     1506.26     1427.28     12.77 o 
   1   1   3       64.35       63.95      1.45 o 
   2   1   3      646.74      622.34      6.43 o 
   3   1   3       46.89       45.06      2.00 o 
   4   1   3       19.14       25.52      1.23 o 
   5   1   3       68.46       74.93      2.20 o 
   6   1   3      112.04      107.41      4.51 o 
   7   1   3        3.47       14.55      4.20 o 
   8   1   3      115.09      105.46      4.11 o 
   9   1   3        6.37        5.72      1.95 o 
  10   1   3       64.52       56.26      3.97 o 
  11   1   3       15.76       21.34      2.91 o 
  12   1   3       36.35       35.16      5.48 o 
 -13   2   3       42.04       63.05      8.20 o 
 -12   2   3       44.23       58.59      7.62 o 
 -11   2   3       21.24       36.57      6.81 o 
 -10   2   3      209.66      220.89      6.43 o 
  -9   2   3     1985.84     1933.92     18.22 o 
  -8   2   3        0.14        5.95      2.48 o 
  -7   2   3        0.23        4.72      1.95 o 
  -6   2   3        4.55       10.24      3.11 o 
  -5   2   3      919.49     1001.78     24.65 o 
  -4   2   3      296.95      303.95      6.55 o 
  -3   2   3     1444.61     1426.92     29.07 o 
  -2   2   3     2806.36     2671.63     47.60 o 
  -1   2   3        0.00        7.22      1.72 o 
   0   2   3     2246.96     2068.86     20.51 o 
   1   2   3       29.82       30.11      0.95 o 
   2   2   3     2433.55     2334.17     14.16 o 
   3   2   3      286.83      282.33      3.91 o 
   4   2   3        7.23        8.40      1.32 o 
   5   2   3      116.65       99.51      2.40 o 
   6   2   3       14.02       17.62      1.59 o 
   7   2   3      566.84      572.55     11.00 o 
   8   2   3       91.16       75.09      5.78 o 
   9   2   3        0.07        7.38      2.29 o 
  10   2   3      121.12      110.90      4.67 o 
  11   2   3        0.30       10.45      3.21 o 
  12   2   3        4.31       10.27      4.95 o 
 -13   3   3       23.62       17.43      4.38 o 
 -12   3   3        5.50       12.31      6.05 o 
 -11   3   3      119.55      131.24      8.39 o 
 -10   3   3      239.29      232.12     13.55 o 
  -9   3   3      194.46      189.60     12.65 o 
  -8   3   3      276.77      278.57      4.84 o 
  -7   3   3      472.09      442.14      5.72 o 
  -6   3   3        0.23        5.51      2.09 o 
  -5   3   3      307.99      272.33      6.47 o 
  -4   3   3      103.50      110.34      8.86 o 
  -3   3   3     2578.00     2662.50     70.24 o 
  -2   3   3     1584.64     1524.03     33.89 o 
  -1   3   3       36.41       33.18      1.56 o 
   0   3   3      553.64      565.79      7.13 o 
   1   3   3      303.98      284.57      4.31 o 
   2   3   3      149.38      163.12      3.35 o 
   3   3   3     1067.26     1057.02      7.80 o 
   4   3   3       12.26       17.83      1.07 o 
   5   3   3       25.65       32.02      4.36 o 
   6   3   3      538.96      544.22      6.97 o 
   7   3   3       63.00       56.06      2.76 o 
   8   3   3       14.95       20.59      2.75 o 
   9   3   3      126.02      110.11      4.34 o 
  10   3   3       14.62        8.92      2.08 o 
  11   3   3      100.27       89.07      6.30 o 
  12   3   3       87.52       92.41      6.17 o 
 -13   4   3        0.69        9.31      6.27 o 
 -12   4   3        2.47       26.46      6.94 o 
 -11   4   3      202.78      221.89     15.81 o 
 -10   4   3       13.67       16.86      4.17 o 
  -9   4   3      120.38      122.28      4.33 o 
  -8   4   3      227.68      205.80      6.34 o 
  -7   4   3        0.12       19.89      5.34 o 
  -6   4   3      190.26      193.07      6.58 o 
  -5   4   3      295.56      277.73     11.74 o 
  -4   4   3      139.84      156.57      3.57 o 
  -3   4   3     2165.67     2228.65     21.19 o 
  -2   4   3      218.21      230.61      3.94 o 
  -1   4   3        0.80        8.36      1.44 o 
   0   4   3      312.17      285.93      5.11 o 
   1   4   3      216.30      217.56      3.99 o 
   2   4   3      592.77      613.27      6.40 o 
   3   4   3       36.50       40.81      1.65 o 
   4   4   3      555.18      546.01      5.21 o 
   5   4   3      690.88      734.87      6.15 o 
   6   4   3       62.16       66.23      2.78 o 
   7   4   3      128.01      128.64      4.14 o 
   8   4   3        9.41       12.57      2.58 o 
   9   4   3      223.54      198.63      6.76 o 
  10   4   3        3.12       14.87      4.21 o 
  11   4   3        2.76        9.23      3.40 o 
 -13   5   3       67.07       59.86      7.55 o 
 -12   5   3        4.77       20.10      7.89 o 
 -11   5   3      358.51      374.86     23.37 o 
 -10   5   3      567.98      578.74     32.82 o 
  -9   5   3       14.74       13.48      4.66 o 
  -8   5   3      314.92      291.42      9.25 o 
  -7   5   3      408.65      403.76      9.71 o 
  -6   5   3      277.16      258.48      8.12 o 
  -5   5   3      440.04      415.71      6.07 o 
  -4   5   3      776.13      791.36      7.65 o 
  -3   5   3      144.32      165.12     16.48 o 
  -2   5   3     1697.41     1700.76     49.50 o 
  -1   5   3     2207.41     2163.06     37.33 o 
   0   5   3     1680.60     1712.07     20.35 o 
   1   5   3      112.01      106.89      2.89 o 
   2   5   3      274.68      260.18      3.30 o 
   3   5   3       22.33       24.55      1.04 o 
   4   5   3        3.12        3.22      1.94 o 
   5   5   3      314.93      318.20      3.90 o 
   6   5   3        5.42        4.45      2.09 o 
   7   5   3       12.70       13.01      3.06 o 
   8   5   3      564.71      527.38      9.69 o 
   9   5   3      268.61      240.07     17.92 o 
  10   5   3        0.04        4.30      4.18 o 
  11   5   3       68.70       54.49      9.77 o 
 -12   6   3        2.31        6.90      6.72 o 
 -11   6   3        5.45        5.37      4.93 o 
 -10   6   3       67.39       73.96     11.47 o 
  -9   6   3      311.84      297.74     10.51 o 
  -8   6   3      247.80      242.59     16.87 o 
  -7   6   3      844.03      829.52     16.39 o 
  -6   6   3      162.42      172.61      9.77 o 
  -5   6   3       11.48       15.54      1.26 o 
  -4   6   3       22.42       16.82      1.33 o 
  -3   6   3      254.45      247.21      5.67 o 
  -2   6   3     1499.54     1605.99     20.47 o 
  -1   6   3     1734.54     1821.58     24.22 o 
   0   6   3      395.57      382.85     13.06 o 
   1   6   3      440.95      427.80      4.77 o 
   2   6   3     2482.85     2576.64     12.88 o 
   3   6   3       56.31       54.38      1.74 o 
   4   6   3      565.20      584.18      8.50 o 
   5   6   3        1.55       10.94      2.01 o 
   6   6   3      619.51      658.98      7.02 o 
   7   6   3      303.52      278.14      5.76 o 
   8   6   3      306.77      289.73     15.52 o 
   9   6   3       15.70       14.02      3.78 o 
  10   6   3      131.90      120.35     10.12 o 
  11   6   3       15.04       17.34      4.10 o 
 -12   7   3        0.04        5.73      4.02 o 
 -11   7   3       93.96      106.06     15.45 o 
 -10   7   3       19.49       25.24      4.49 o 
  -9   7   3      811.54      832.23     22.48 o 
  -8   7   3      307.56      297.62     10.23 o 
  -7   7   3       28.49       29.64      4.42 o 
  -6   7   3       53.54       44.75      2.60 o 
  -5   7   3       23.21       18.62      3.29 o 
  -4   7   3       63.78       61.33      2.70 o 
  -3   7   3      244.06      261.86      4.50 o 
  -2   7   3       12.18       13.25      1.63 o 
  -1   7   3      635.51      578.09      7.35 o 
   0   7   3     4892.51     5007.09     34.62 o 
   1   7   3       20.94       11.65      1.63 o 
   2   7   3      114.52      114.75      2.07 o 
   3   7   3       98.43      102.86      2.84 o 
   4   7   3       89.65       84.75      3.46 o 
   5   7   3      175.88      171.37      4.43 o 
   6   7   3     1572.86     1559.00     19.64 o 
   7   7   3        0.01        7.11      2.93 o 
   8   7   3      109.24      115.10      6.05 o 
   9   7   3       26.93       24.10      5.05 o 
  10   7   3      110.00      142.65      9.79 o 
  11   7   3       13.56       17.27      5.45 o 
 -12   8   3        0.97       14.80      8.07 o 
 -11   8   3        0.07       15.07      7.37 o 
 -10   8   3       54.37       49.63      7.83 o 
  -9   8   3        5.48       11.63      4.91 o 
  -8   8   3        3.88       14.30      5.72 o 
  -7   8   3      350.63      335.66      9.51 o 
  -6   8   3      365.65      361.10      7.16 o 
  -5   8   3       36.57       39.06      3.92 o 
  -4   8   3        2.86        8.17      2.33 o 
  -3   8   3      358.01      387.00      5.60 o 
  -2   8   3      272.03      245.51      5.14 o 
  -1   8   3       11.84       14.30      2.14 o 
   0   8   3      114.03      112.13      2.95 o 
   1   8   3      165.92      168.51      6.39 o 
   2   8   3       41.52       31.62      3.03 o 
   3   8   3      950.52      909.41     13.55 o 
   4   8   3      308.93      322.29     12.06 o 
   5   8   3       73.24       87.50      2.61 o 
   6   8   3      159.30      177.61      8.71 o 
   7   8   3        4.09       11.45      2.38 o 
   8   8   3      124.03      121.49      6.65 o 
   9   8   3        0.01        6.65      3.79 o 
  10   8   3       71.40       86.36      6.52 o 
  11   8   3       56.95       50.85      7.02 o 
 -12   9   3        6.64        5.39      6.53 o 
 -11   9   3       36.56       47.48      6.80 o 
 -10   9   3       79.54      103.11      8.48 o 
  -9   9   3      175.94      186.00     22.03 o 
  -8   9   3        2.16        9.08      4.14 o 
  -7   9   3      542.58      503.66      9.17 o 
  -6   9   3      779.35      738.02      8.32 o 
  -5   9   3       26.51       28.26      1.92 o 
  -4   9   3      123.32      127.31      5.62 o 
  -3   9   3       72.10       85.39      3.20 o 
  -2   9   3      814.56      844.05     16.19 o 
  -1   9   3     1578.27     1627.78     14.27 o 
   0   9   3     1675.20     1791.25     14.42 o 
   1   9   3      695.30      739.81      8.87 o 
   2   9   3     3831.42     3927.73     33.28 o 
   3   9   3       34.56       27.95      1.79 o 
   4   9   3       19.74       23.27      3.85 o 
   5   9   3       88.06       71.01      5.06 o 
   6   9   3        9.91       16.18      5.41 o 
   7   9   3      199.01      202.00      6.74 o 
   8   9   3       13.62       10.78      3.44 o 
   9   9   3        0.91       11.91      5.09 o 
  10   9   3        0.03        7.11      3.68 o 
 -11  10   3      241.73      281.46     27.65 o 
 -10  10   3       14.89       18.01      5.54 o 
  -9  10   3       10.40       10.63      7.98 o 
  -8  10   3        4.25       20.00      6.25 o 
  -7  10   3      137.38      100.85     13.50 o 
  -6  10   3       80.87       79.68      3.32 o 
  -5  10   3        9.71        8.30      1.44 o 
  -4  10   3       48.51       54.08      2.72 o 
  -3  10   3       25.49       21.09      5.32 o 
  -2  10   3     1119.18     1145.71     13.48 o 
  -1  10   3      151.39      157.28      3.91 o 
   0  10   3       24.76       33.52      2.92 o 
   1  10   3        6.07       12.16      2.96 o 
   2  10   3      215.52      190.15     10.74 o 
   3  10   3       60.93       59.46      2.95 o 
   4  10   3      378.01      368.76      6.69 o 
   5  10   3        0.32       15.66      3.03 o 
   6  10   3      326.82      306.75      8.38 o 
   7  10   3      254.45      258.15     10.55 o 
   8  10   3       37.53       32.58      4.63 o 
   9  10   3        1.46        9.36      7.30 o 
  10  10   3       14.66       17.77      4.85 o 
 -11  11   3       41.85       32.87      5.93 o 
 -10  11   3       66.95       64.36      7.97 o 
  -9  11   3        7.36       20.28      6.08 o 
  -8  11   3       31.13       29.57      8.49 o 
  -7  11   3      333.16      361.79     11.67 o 
  -6  11   3      252.55      241.04     11.06 o 
  -5  11   3       36.80       38.26      3.80 o 
  -4  11   3      347.54      362.49      8.00 o 
  -3  11   3      769.77      785.76     11.09 o 
  -2  11   3       43.78       30.61      4.39 o 
  -1  11   3      423.68      428.80      6.51 o 
   0  11   3      287.01      302.57     17.72 o 
   1  11   3      348.91      349.41      6.66 o 
   2  11   3      115.32      127.55      4.28 o 
   3  11   3      189.15      204.54      4.96 o 
   4  11   3        1.36       10.81      4.46 o 
   5  11   3       49.46       32.49      3.88 o 
   6  11   3       50.83       65.07      5.61 o 
   7  11   3       68.30       68.57      8.13 o 
   8  11   3       82.52       75.54      6.11 o 
   9  11   3       40.09       34.90      7.18 o 
 -10  12   3      240.42      267.48     35.32 o 
  -9  12   3        0.74       22.71     14.00 o 
  -8  12   3        8.38        8.31      4.67 o 
  -7  12   3       17.89       27.27      5.81 o 
  -6  12   3       78.35       73.02      6.16 o 
  -5  12   3        2.33        8.14      2.71 o 
  -4  12   3       94.62       91.40      4.24 o 
  -3  12   3       73.53       67.28      4.61 o 
  -2  12   3       13.09       29.92      4.98 o 
  -1  12   3      178.58      190.51     10.54 o 
   0  12   3        4.67       10.26      4.74 o 
   1  12   3        7.08        6.40      2.88 o 
   2  12   3        1.71       16.78      3.12 o 
   3  12   3      504.86      489.94      7.56 o 
   4  12   3      642.99      607.32     23.76 o 
   5  12   3       38.76       26.11      3.85 o 
   6  12   3      205.91      194.53      7.96 o 
   7  12   3       55.66       45.52      6.61 o 
   8  12   3       67.97       53.55      5.54 o 
   9  12   3       16.22       13.19      4.20 o 
 -10  13   3        0.37        3.09      6.92 o 
  -9  13   3       21.43       36.40      6.29 o 
  -8  13   3       98.44       95.76      7.94 o 
  -7  13   3        1.43        6.92      5.96 o 
  -6  13   3        4.16       10.65      3.79 o 
  -5  13   3       21.63       38.73      5.24 o 
  -4  13   3       49.91       60.26      6.19 o 
  -3  13   3        6.43       18.80      5.79 o 
  -2  13   3      118.83      119.50      6.76 o 
  -1  13   3        2.27        9.15      3.05 o 
   0  13   3        2.22       11.68      6.13 o 
   1  13   3       96.63      115.74      9.22 o 
   2  13   3      688.19      682.05     11.77 o 
   3  13   3      102.79       81.05      8.06 o 
   4  13   3        6.71       14.28      4.57 o 
   5  13   3       32.39       13.65      2.93 o 
   6  13   3       16.80       11.30      5.74 o 
   7  13   3        7.04        9.49      3.71 o 
   8  13   3       37.65       32.96      4.71 o 
  -9  14   3       18.11       14.82      4.12 o 
  -8  14   3        3.17       12.67      7.15 o 
  -7  14   3      125.24      129.68      8.40 o 
  -6  14   3      139.77      117.62     17.61 o 
  -5  14   3        2.92        7.16      2.91 o 
  -4  14   3       31.61       24.48      4.73 o 
  -3  14   3      184.39      177.28      8.32 o 
  -2  14   3      192.56      190.46     24.86 o 
  -1  14   3       14.95       18.58      2.82 o 
   0  14   3        8.48       15.11      3.41 o 
   1  14   3        0.39        6.36      3.11 o 
   2  14   3      311.89      324.06     12.56 o 
   3  14   3      112.92       99.15      5.79 o 
   4  14   3        7.41       13.65      7.84 o 
   5  14   3        0.01       10.85      4.70 o 
   6  14   3       50.53       59.94      5.84 o 
   7  14   3      166.84      175.52      9.30 o 
   8  14   3       42.92       26.12      5.69 o 
  -8  15   3       31.07       27.52      8.90 o 
  -7  15   3      231.44      234.18     18.45 o 
  -6  15   3        4.35        0.64      6.11 o 
  -5  15   3       78.13       71.98      7.88 o 
  -4  15   3       82.36       67.33     11.77 o 
  -3  15   3       23.35       16.84      3.60 o 
  -2  15   3      591.05      620.50     13.25 o 
  -1  15   3       14.12       12.08      4.65 o 
   0  15   3      418.37      445.06      9.17 o 
   1  15   3       57.10       55.22      8.95 o 
   2  15   3       18.28       16.42      2.40 o 
   3  15   3      144.74      163.74      7.67 o 
   4  15   3        4.84        5.85      3.82 o 
   5  15   3       14.81       19.48      4.11 o 
   6  15   3       34.49       39.80      5.18 o 
   7  15   3        4.61       13.21      8.31 o 
  -7  16   3       36.13       35.19      5.93 o 
  -6  16   3       40.06       43.95     12.79 o 
  -5  16   3      114.50      116.08      8.00 o 
  -4  16   3       43.13       43.01      6.33 o 
  -3  16   3       16.65       25.02      5.02 o 
  -2  16   3      100.88       97.09      7.19 o 
  -1  16   3       33.94       35.48      5.62 o 
   0  16   3      479.80      497.13     29.53 o 
   1  16   3      120.42      114.51     10.65 o 
   2  16   3        1.51       10.78      4.27 o 
   3  16   3        0.02       19.34      5.12 o 
   4  16   3        5.71       11.59      4.84 o 
   5  16   3      136.65      131.09      8.89 o 
   6  16   3       33.89       18.29      4.12 o 
  -6  17   3       38.39       37.93      6.65 o 
  -5  17   3       14.37        7.42      3.21 o 
  -4  17   3       16.19       19.91      5.02 o 
  -3  17   3        1.27       10.51      5.19 o 
  -2  17   3        0.39       16.42     11.72 o 
  -1  17   3       57.73       59.91      8.86 o 
   0  17   3       65.38       55.49      8.26 o 
   1  17   3       19.36       19.13      4.99 o 
   2  17   3       16.09       13.58      7.40 o 
   3  17   3        5.80       17.70      5.51 o 
   4  17   3        0.24       20.66      5.98 o 
   5  17   3       29.18       24.69      5.20 o 
  -4  18   3        0.05        5.54     12.50 o 
  -3  18   3       93.91       78.71      7.30 o 
  -2  18   3       20.00       12.95      4.45 o 
  -1  18   3       93.99       61.76     15.23 o 
   0  18   3        7.48        3.21      8.97 o 
   1  18   3        6.84       12.56      5.66 o 
   2  18   3       24.27       18.39      5.39 o 
   3  18   3       47.35       49.42      6.00 o 
 -13   0   4      158.84      142.57     15.58 o 
 -12   0   4        7.20       13.90      6.13 o 
 -11   0   4        1.43       19.99      9.19 o 
 -10   0   4       64.12       73.01      9.73 o 
  -9   0   4     2443.88     2387.83     56.27 o 
  -8   0   4       77.89       78.68      8.19 o 
  -7   0   4     2092.91     2092.60     46.20 o 
  -6   0   4      408.68      417.12     14.10 o 
  -5   0   4      143.66      157.37      8.39 o 
  -4   0   4     2817.11     2865.78     24.47 o 
  -3   0   4        3.15        3.30      2.65 o 
  -2   0   4     2125.54     2166.35     21.50 o 
  -1   0   4       36.17       46.07      1.72 o 
   0   0   4     4604.70     4720.81     55.22 o 
   1   0   4      394.42      394.46      3.74 o 
   2   0   4      276.91      287.65      3.50 o 
   3   0   4      912.18      894.53     14.36 o 
   4   0   4      147.29      172.86      5.43 o 
   5   0   4      804.89      778.16      7.63 o 
   6   0   4        4.50       16.96      2.86 o 
   7   0   4        5.98        6.52      1.96 o 
   8   0   4        2.97        5.88      2.45 o 
   9   0   4      363.20      338.08     21.28 o 
  10   0   4      450.64      422.57     30.84 o 
  11   0   4       42.21       36.85      5.79 o 
 -13   1   4        3.20       15.91      5.53 o 
 -12   1   4        0.66       19.31      7.57 o 
 -11   1   4        0.16       13.98      9.87 o 
 -10   1   4       57.33       57.41      6.26 o 
  -9   1   4       42.89       42.62      5.59 o 
  -8   1   4      786.70      811.11     11.03 o 
  -7   1   4       40.01       45.12      5.19 o 
  -6   1   4       12.93       15.00      2.97 o 
  -5   1   4     1371.96     1428.42     42.92 o 
  -4   1   4     1381.38     1432.89     35.12 o 
  -3   1   4      765.20      749.82      9.54 o 
  -2   1   4       11.26       11.56      0.81 o 
  -1   1   4      309.28      302.45      3.18 o 
   0   1   4      113.25      125.04      1.85 o 
   1   1   4        3.08        4.89      1.30 o 
   2   1   4      184.88      199.63      2.79 o 
   3   1   4       21.99       26.33      1.25 o 
   4   1   4      116.19      112.27      1.97 o 
   5   1   4       60.80       73.29      1.99 o 
   6   1   4        1.92        8.58      2.36 o 
   7   1   4        4.77        7.96      3.27 o 
   8   1   4        4.32        6.53      2.94 o 
   9   1   4       52.26       49.42      3.16 o 
  10   1   4       14.40       10.76      2.35 o 
  11   1   4       30.60       26.21      3.82 o 
 -13   2   4       25.87       21.58      5.98 o 
 -12   2   4        0.31        5.57      4.01 o 
 -11   2   4      295.52      293.80     11.35 o 
 -10   2   4      645.79      630.05     15.12 o 
  -9   2   4       82.59       73.36      4.41 o 
  -8   2   4      121.49      114.21      5.70 o 
  -7   2   4      611.36      596.51     11.53 o 
  -6   2   4      180.81      178.99     13.60 o 
  -5   2   4        0.39       12.51      4.55 o 
  -4   2   4      249.23      276.62      6.66 o 
  -3   2   4      411.36      427.06      4.96 o 
  -2   2   4      303.08      323.40      3.50 o 
  -1   2   4      208.78      213.69      3.43 o 
   0   2   4        0.01        6.48      0.93 o 
   1   2   4     3317.32     3303.66     22.80 o 
   2   2   4       63.39       65.06      1.75 o 
   3   2   4      236.45      219.83      2.40 o 
   4   2   4       18.73       19.35      1.48 o 
   5   2   4      258.04      251.65      3.47 o 
   6   2   4       94.52       78.38      2.61 o 
   7   2   4       10.28       13.53      1.81 o 
   8   2   4      186.05      176.73      5.75 o 
   9   2   4      123.31      106.73     14.08 o 
  10   2   4       64.88       55.58      6.38 o 
  11   2   4       52.80       52.45      5.99 o 
 -13   3   4        1.06        9.42      4.51 o 
 -12   3   4       29.56       26.58      6.57 o 
 -11   3   4       29.96       34.87      5.92 o 
 -10   3   4       42.97       71.00      7.15 o 
  -9   3   4      103.42      116.29      7.60 o 
  -8   3   4      162.36      153.89      7.76 o 
  -7   3   4       27.61       24.62      3.93 o 
  -6   3   4       52.78       49.63      9.38 o 
  -5   3   4     1497.76     1441.38     28.30 o 
  -4   3   4      214.44      237.44      5.89 o 
  -3   3   4     2882.59     2955.15     47.26 o 
  -2   3   4     1626.75     1595.39     34.13 o 
  -1   3   4     1459.12     1525.86     11.54 o 
   0   3   4        3.61        7.97      0.77 o 
   1   3   4      875.62      924.31     11.67 o 
   2   3   4       36.56       34.26      1.59 o 
   3   3   4       25.34       14.81      1.81 o 
   4   3   4        0.41       10.03      2.10 o 
   5   3   4     1235.64     1245.25     11.60 o 
   6   3   4      464.09      455.52      5.79 o 
   7   3   4       55.10       67.23      2.89 o 
   8   3   4        7.60       10.88      2.26 o 
   9   3   4       61.81       61.45      4.25 o 
  10   3   4        1.21       11.04      4.71 o 
  11   3   4        0.51        2.03      3.19 o 
 -13   4   4       19.26       20.17      6.74 o 
 -12   4   4       79.64       79.07      7.97 o 
 -11   4   4       63.78       66.50      7.39 o 
 -10   4   4       34.54       39.75     11.58 o 
  -9   4   4      362.78      377.80     13.45 o 
  -8   4   4      184.66      185.10      8.93 o 
  -7   4   4      173.75      183.98     17.20 o 
  -6   4   4       82.07       88.97      5.39 o 
  -5   4   4       34.88       20.84      3.75 o 
  -4   4   4       14.32       11.59      5.86 o 
  -3   4   4        5.97       15.80      2.49 o 
  -2   4   4       69.21       76.59      4.13 o 
  -1   4   4      261.50      257.51      4.25 o 
   0   4   4     1811.60     1954.83     12.54 o 
   1   4   4       11.90       19.85      2.07 o 
   2   4   4        2.85        8.66      1.28 o 
   3   4   4       98.61       90.26      3.32 o 
   4   4   4      601.28      598.39      7.28 o 
   5   4   4      221.40      215.58      3.97 o 
   6   4   4       16.48       19.16      2.40 o 
   7   4   4      212.92      198.56      4.98 o 
   8   4   4       51.36       51.83      4.02 o 
   9   4   4       63.47       45.56      3.60 o 
  10   4   4        1.75       14.52      6.16 o 
  11   4   4        7.52        9.91      4.98 o 
 -13   5   4        3.62       15.07      7.69 o 
 -12   5   4       33.86       33.66      6.47 o 
 -11   5   4      166.60      183.65     16.84 o 
 -10   5   4        1.07       12.93      6.67 o 
  -9   5   4        7.69       27.40      6.68 o 
  -8   5   4      128.71      119.36      7.50 o 
  -7   5   4       29.41       32.83     11.54 o 
  -6   5   4        1.33        5.50      6.76 o 
  -5   5   4      469.19      416.70      9.51 o 
  -4   5   4      168.39      190.00      6.48 o 
  -3   5   4      886.51      937.35     14.84 o 
  -2   5   4      139.16      157.64      6.81 o 
  -1   5   4     1142.25     1186.23     15.95 o 
   0   5   4        3.45        3.77      2.21 o 
   1   5   4       53.79       54.57      3.42 o 
   2   5   4        0.52        6.39      1.13 o 
   3   5   4      320.80      328.09      6.50 o 
   4   5   4      162.78      153.65      3.71 o 
   5   5   4       65.28       60.58      1.90 o 
   6   5   4       20.22       15.11      2.16 o 
   7   5   4      279.70      261.44      6.23 o 
   8   5   4        1.69       10.58      2.67 o 
   9   5   4      362.97      350.92      9.63 o 
  10   5   4       16.25       17.52      6.84 o 
  11   5   4      160.13      177.29     10.66 o 
 -12   6   4       10.48       10.96      7.03 o 
 -11   6   4       40.04       29.49      5.94 o 
 -10   6   4      104.42      114.80      8.02 o 
  -9   6   4        6.65       23.15      6.64 o 
  -8   6   4      207.03      213.78     11.59 o 
  -7   6   4      196.32      177.61      8.18 o 
  -6   6   4        9.65       13.22     10.23 o 
  -5   6   4      108.10       99.05      4.34 o 
  -4   6   4      143.17      151.70      5.74 o 
  -3   6   4      260.71      273.05      6.79 o 
  -2   6   4      606.94      652.24     18.56 o 
  -1   6   4      780.64      831.49     19.66 o 
   0   6   4      193.66      212.74      4.68 o 
   1   6   4     1819.46     1896.68     10.73 o 
   2   6   4      626.81      693.36      8.93 o 
   3   6   4      129.33      124.91      2.71 o 
   4   6   4       51.06       51.37      4.95 o 
   5   6   4       18.48       23.26      3.16 o 
   6   6   4      982.13      985.68     11.91 o 
   7   6   4        3.98       11.28      6.08 o 
   8   6   4        2.38        9.54      3.81 o 
   9   6   4       28.27       64.12     25.78 o 
  10   6   4       32.58       23.53      4.15 o 
  11   6   4        1.66        9.14      3.66 o 
 -12   7   4      173.01      208.97     18.66 o 
 -11   7   4        1.25       16.78      8.46 o 
 -10   7   4        4.48        6.71      6.59 o 
  -9   7   4       81.38       72.24      6.53 o 
  -8   7   4       29.86       30.30      4.77 o 
  -7   7   4        5.70        8.68      5.04 o 
  -6   7   4       68.31       59.45      2.76 o 
  -5   7   4       21.47       20.29      2.05 o 
  -4   7   4       11.22       17.95      3.21 o 
  -3   7   4      472.54      424.95      6.50 o 
  -2   7   4       48.66       52.70      3.24 o 
  -1   7   4      520.21      502.45     10.80 o 
   0   7   4      150.74      143.08      3.88 o 
   1   7   4        1.55        4.14      2.58 o 
   2   7   4      254.88      230.75      7.37 o 
   3   7   4        4.47        9.64      2.17 o 
   4   7   4      802.40      781.34      7.70 o 
   5   7   4      146.25      154.60      5.39 o 
   6   7   4      293.12      308.33      8.63 o 
   7   7   4      219.91      224.16      8.18 o 
   8   7   4        5.61       10.52      7.80 o 
   9   7   4       18.67       25.22      6.01 o 
  10   7   4        4.55       18.56      5.39 o 
 -12   8   4        2.62        6.00      7.36 o 
 -11   8   4        3.98       11.49      4.52 o 
 -10   8   4      167.85      189.65      9.88 o 
  -9   8   4      317.96      323.30     11.18 o 
  -8   8   4       43.46       49.13     12.09 o 
  -7   8   4      136.23      139.92      9.71 o 
  -6   8   4       20.93       18.80      6.56 o 
  -5   8   4      109.15      108.85      6.46 o 
  -4   8   4        1.19       11.16      3.90 o 
  -3   8   4       10.11        9.15      1.67 o 
  -2   8   4      191.46      199.82      5.55 o 
  -1   8   4      389.49      404.49     11.49 o 
   0   8   4      342.43      364.64      8.37 o 
   1   8   4        0.87       11.97      2.07 o 
   2   8   4        1.89        7.98      2.36 o 
   3   8   4       10.03       12.16      2.94 o 
   4   8   4       26.97       28.70      2.35 o 
   5   8   4       16.02       21.63      3.30 o 
   6   8   4      168.74      163.99      6.69 o 
   7   8   4      189.54      186.28      6.62 o 
   8   8   4       60.61       70.60     14.90 o 
   9   8   4       11.13        9.94      3.19 o 
  10   8   4       33.53       30.46      4.38 o 
 -11   9   4      225.82      251.60     15.28 o 
 -10   9   4       23.30       32.61      8.31 o 
  -9   9   4       31.55       43.80     18.38 o 
  -8   9   4       38.20       27.07      8.69 o 
  -7   9   4       67.65       62.83      6.29 o 
  -6   9   4       11.36       15.72      2.52 o 
  -5   9   4      134.48      125.08      6.39 o 
  -4   9   4       27.32       25.36      6.75 o 
  -3   9   4      219.33      216.19      5.67 o 
  -2   9   4      625.96      625.78     10.03 o 
  -1   9   4      214.15      232.30      8.44 o 
   0   9   4        5.12        7.19      2.20 o 
   1   9   4       41.39       47.01      4.00 o 
   2   9   4       19.46       14.12      2.18 o 
   3   9   4       82.41       80.99      2.49 o 
   4   9   4      132.47      121.51     12.43 o 
   5   9   4       19.20       24.38      3.23 o 
   6   9   4        2.08       14.06      4.44 o 
   7   9   4      498.41      501.61      9.09 o 
   8   9   4        7.12       10.25      3.32 o 
   9   9   4        0.97        6.07      4.90 o 
  10   9   4       16.77       14.84      3.69 o 
 -11  10   4        0.08        6.90      6.86 o 
 -10  10   4        8.98       19.20      7.34 o 
  -9  10   4      116.80      119.32      8.54 o 
  -8  10   4       57.33       59.42      6.33 o 
  -7  10   4      326.76      300.20     14.36 o 
  -6  10   4      767.38      805.84     13.62 o 
  -5  10   4      287.93      292.91      5.50 o 
  -4  10   4      232.44      235.92      7.08 o 
  -3  10   4        0.18        3.31      1.78 o 
  -2  10   4      490.29      490.04     13.81 o 
  -1  10   4      132.57      134.72      4.22 o 
   0  10   4      426.02      444.68      6.27 o 
   1  10   4       43.00       44.48      2.63 o 
   3  10   4      516.22      491.66      8.21 o 
   4  10   4      535.14      489.98     18.24 o 
   5  10   4      128.85      134.63     10.40 o 
   6  10   4        0.82       14.61      5.25 o 
   7  10   4      187.84      205.95     11.16 o 
   8  10   4        6.83       14.92      6.50 o 
   9  10   4        2.64       10.47      3.68 o 
 -11  11   4       12.66       12.63      4.68 o 
 -10  11   4        5.57       22.70      6.37 o 
  -9  11   4       38.10       51.24      6.86 o 
  -8  11   4      220.88      213.66     13.42 o 
  -7  11   4      522.40      524.08     13.61 o 
  -6  11   4      140.48      127.67     13.18 o 
  -5  11   4       89.08       89.86      5.22 o 
  -4  11   4       15.82       16.93      2.84 o 
  -3  11   4        0.21       16.16      4.20 o 
  -2  11   4      683.75      689.62      9.85 o 
  -1  11   4      582.17      602.37      9.00 o 
   0  11   4       90.54       97.64      6.51 o 
   1  11   4     1046.82     1051.22     11.13 o 
   2  11   4      251.49      207.97     10.13 o 
   3  11   4       28.55       25.05      4.43 o 
   4  11   4      496.04      456.53      9.49 o 
   5  11   4        0.38        2.56      4.74 o 
   6  11   4       47.23       48.30      6.21 o 
   7  11   4       42.65       38.75      4.94 o 
   8  11   4        7.79       10.65      4.61 o 
   9  11   4       21.75       15.94      5.69 o 
 -10  12   4       58.01       67.61     13.30 o 
  -9  12   4        0.04        8.89      6.30 o 
  -8  12   4       87.60       97.13     13.48 o 
  -7  12   4       61.97       61.55     16.60 o 
  -6  12   4       18.03       17.46      4.56 o 
  -5  12   4      401.63      418.35     32.75 o 
  -4  12   4       85.92       96.31      6.72 o 
  -3  12   4      281.99      263.58      6.53 o 
  -2  12   4        7.34        8.64      2.09 o 
  -1  12   4      358.27      368.42      8.32 o 
   0  12   4       29.02       20.16      2.25 o 
   1  12   4        0.20       14.74      5.77 o 
   2  12   4      278.26      275.99      8.51 o 
   3  12   4      503.93      522.55     13.87 o 
   4  12   4      110.77      125.69      6.85 o 
   5  12   4        2.43       10.19      3.74 o 
   6  12   4       33.48       27.48      4.28 o 
   7  12   4        8.70       13.56      5.00 o 
   8  12   4       11.80       14.57      4.84 o 
  -9  13   4       25.47       11.69      3.71 o 
  -8  13   4       69.10       82.36     21.64 o 
  -7  13   4       43.33       28.64     15.43 o 
  -6  13   4       61.82       56.69     10.88 o 
  -5  13   4        2.19       19.39      5.90 o 
  -4  13   4        1.42        8.93      5.34 o 
  -3  13   4      517.20      497.89      9.61 o 
  -2  13   4      472.15      483.47      8.63 o 
  -1  13   4        9.15        6.22      2.17 o 
   0  13   4        0.03        4.78      3.45 o 
   1  13   4        0.07       13.09      3.29 o 
   2  13   4       39.01       37.96      4.14 o 
   3  13   4      128.12      117.72      6.40 o 
   4  13   4      181.59      182.44      7.94 o 
   5  13   4        2.28       12.55      6.00 o 
   6  13   4        2.32       12.22      4.54 o 
   7  13   4       43.54       50.94      5.63 o 
   8  13   4        0.00        7.69      5.29 o 
  -9  14   4       42.54       40.67      6.41 o 
  -8  14   4       52.20       48.11      9.53 o 
  -7  14   4        3.69       16.58      5.22 o 
  -6  14   4      167.19      170.53      9.01 o 
  -5  14   4      407.37      435.27     30.48 o 
  -4  14   4       52.99       38.39      4.97 o 
  -3  14   4        2.31       18.08     17.70 o 
  -2  14   4        0.91        9.36      5.22 o 
  -1  14   4      306.08      305.64     12.75 o 
   0  14   4      138.97      141.42      5.94 o 
   1  14   4        7.75       11.16      4.98 o 
   2  14   4      107.83       88.04      5.46 o 
   3  14   4      167.20      181.85     10.12 o 
   4  14   4       57.43       54.93      8.38 o 
   5  14   4        2.33       14.25      5.77 o 
   6  14   4        2.70       14.31      5.63 o 
   7  14   4       15.39       16.85      6.60 o 
  -8  15   4       80.74       76.98      8.13 o 
  -7  15   4       78.36       70.48      6.84 o 
  -6  15   4        0.19        3.58      9.41 o 
  -5  15   4      155.03      139.37     23.36 o 
  -4  15   4      304.67      314.82     18.80 o 
  -3  15   4        0.00       13.43      5.79 o 
  -2  15   4        4.12       25.14      6.32 o 
  -1  15   4      161.86      185.52      8.57 o 
   0  15   4      242.90      247.81     16.77 o 
   1  15   4        0.18       20.82      4.93 o 
   2  15   4       75.82       80.41      5.84 o 
   3  15   4       37.94       31.22      4.20 o 
   4  15   4       30.62       35.79      6.39 o 
   5  15   4       10.16        8.47      5.01 o 
   6  15   4        1.30       10.32      5.12 o 
  -7  16   4      102.27       93.05     12.13 o 
  -6  16   4       27.89       17.82      4.91 o 
  -5  16   4       14.43       14.81      4.89 o 
  -4  16   4       18.57       13.94      3.55 o 
  -3  16   4       66.57       51.55      6.14 o 
  -2  16   4       93.20      113.84      8.02 o 
  -1  16   4     1182.46     1260.49     34.52 o 
   0  16   4       27.60       25.10      3.97 o 
   1  16   4       36.32       18.10      7.23 o 
   2  16   4        6.58       11.82      3.58 o 
   3  16   4       92.22       70.30      5.72 o 
   4  16   4        2.34        9.72      5.86 o 
   5  16   4       22.64       19.11      6.50 o 
  -5  17   4        7.53       21.24      5.82 o 
  -4  17   4       24.51       34.77     10.33 o 
  -3  17   4      213.33      221.43     14.58 o 
  -2  17   4       91.04       78.32      7.23 o 
  -1  17   4        8.22       20.19     13.51 o 
   0  17   4        1.71       14.70      6.51 o 
   1  17   4       45.54       77.03     14.31 o 
   2  17   4       29.53       19.00      4.40 o 
   3  17   4      182.53      192.25     11.02 o 
   4  17   4        6.82       15.65      6.02 o 
  -4  18   4       63.01       48.49      9.06 o 
  -3  18   4        0.09        6.39      3.27 o 
  -2  18   4        0.38       15.62     10.13 o 
  -1  18   4        1.37       28.63     11.23 o 
   0  18   4       40.53       33.40      9.85 o 
   1  18   4      118.89      120.43     10.11 o 
   2  18   4       62.33       39.56      7.67 o 
 -13   1   5        1.08       14.29      7.02 o 
 -12   1   5       89.84      121.56      9.76 o 
 -11   1   5       14.48       24.84      6.29 o 
 -10   1   5       11.92       13.85      4.01 o 
  -9   1   5      225.56      211.29     11.25 o 
  -8   1   5       93.11      115.89     17.53 o 
  -7   1   5        0.34       11.72      4.20 o 
  -6   1   5      476.42      453.86     21.99 o 
  -5   1   5      414.10      428.74     16.83 o 
  -4   1   5      197.34      224.64      4.66 o 
  -3   1   5      303.25      304.15      6.19 o 
  -2   1   5      435.34      425.48      4.50 o 
  -1   1   5     1539.46     1642.41     11.28 o 
   0   1   5     1781.52     1798.80     14.90 o 
   1   1   5     1878.15     2013.13     20.06 o 
   2   1   5       22.08       16.94      1.38 o 
   3   1   5      332.21      332.76      6.12 o 
   4   1   5      949.57      924.76      6.69 o 
   5   1   5      155.02      167.07      3.65 o 
   6   1   5      115.61      112.63      3.32 o 
   7   1   5      704.23      751.08      8.02 o 
   8   1   5        5.32       15.52      3.52 o 
   9   1   5      324.67      291.29     17.07 o 
  10   1   5      115.96       99.41      7.15 o 
  11   1   5       40.34       30.27      4.66 o 
 -13   2   5        0.07       11.16     10.05 o 
 -12   2   5       44.71       50.61      7.86 o 
 -11   2   5       15.01       26.88      6.16 o 
 -10   2   5        0.82       12.22      4.80 o 
  -9   2   5      293.31      334.08     11.36 o 
  -8   2   5      623.61      580.19     12.40 o 
  -7   2   5        1.16       14.60      6.68 o 
  -6   2   5      276.90      257.52      9.23 o 
  -5   2   5       72.68       86.62      5.09 o 
  -4   2   5      449.92      462.55      9.28 o 
  -3   2   5      518.76      520.46      4.19 o 
  -2   2   5      328.02      383.71      7.68 o 
  -1   2   5       37.71       59.68      1.65 o 
   0   2   5      416.59      459.69      3.81 o 
   1   2   5      365.49      387.36      5.12 o 
   2   2   5        1.32        4.83      1.05 o 
   3   2   5       13.88       11.47      1.28 o 
   4   2   5        7.51        8.58      1.63 o 
   5   2   5      977.65      960.12      8.31 o 
   6   2   5      277.44      280.93      4.43 o 
   7   2   5       13.60       11.74      3.49 o 
   8   2   5        0.41        6.07      2.68 o 
   9   2   5       90.98       92.60      4.39 o 
  10   2   5       71.22       59.91      9.30 o 
  11   2   5       60.79       36.84      5.45 o 
 -13   3   5      236.70      260.39     17.98 o 
 -12   3   5        0.16       13.30      6.83 o 
 -11   3   5       95.47       87.87      7.71 o 
 -10   3   5        4.42        8.10      3.43 o 
  -9   3   5       10.29        7.20      2.96 o 
  -8   3   5      537.47      514.38     17.09 o 
  -7   3   5       13.02       13.75      2.99 o 
  -6   3   5      642.04      630.67     11.59 o 
  -5   3   5       60.75       73.59      4.62 o 
  -4   3   5       70.42       89.89      7.35 o 
  -3   3   5      935.56      970.51      9.12 o 
  -2   3   5       15.67       16.39      1.53 o 
  -1   3   5      552.53      558.41      9.30 o 
   0   3   5     1369.93     1506.25     12.90 o 
   1   3   5      297.89      306.62      6.20 o 
   2   3   5        0.91       11.34      2.18 o 
   3   3   5      199.54      221.54      6.74 o 
   4   3   5      210.28      188.66      4.17 o 
   5   3   5      426.05      438.25      4.33 o 
   6   3   5      100.13       95.92      3.49 o 
   7   3   5      486.72      492.96     10.01 o 
   8   3   5        8.17       15.99      2.40 o 
   9   3   5       24.93       32.61      4.42 o 
  10   3   5       40.18       36.43      5.77 o 
 -13   4   5        0.15        9.70      7.04 o 
 -12   4   5       20.00       15.14      7.55 o 
 -11   4   5       30.77       37.69      6.76 o 
 -10   4   5      871.97      924.34     32.99 o 
  -9   4   5      138.75      134.26      7.90 o 
  -8   4   5      612.75      555.47     12.40 o 
  -7   4   5        0.78        8.78      4.16 o 
  -6   4   5      116.49      114.82      6.26 o 
  -5   4   5     1210.92     1251.07     16.20 o 
  -4   4   5       65.04       82.65      4.61 o 
  -3   4   5      701.66      704.73      7.80 o 
  -2   4   5       11.79       13.93      1.62 o 
  -1   4   5      896.07      867.50     11.28 o 
   0   4   5      188.53      201.65      3.03 o 
   1   4   5      110.84      104.01      3.19 o 
   2   4   5      337.70      354.85      4.43 o 
   3   4   5        4.56       10.43      2.05 o 
   4   4   5      138.05      146.75      5.23 o 
   5   4   5       45.48       41.02      5.61 o 
   6   4   5      451.49      428.27     10.46 o 
   7   4   5      101.32      112.41      8.05 o 
   8   4   5       70.66       70.26      4.30 o 
   9   4   5        2.19        9.23      4.13 o 
  10   4   5        0.66       15.03      4.36 o 
 -12   5   5        0.28       10.14      7.59 o 
 -11   5   5       10.57       14.39      6.65 o 
 -10   5   5      172.57      150.13      8.67 o 
  -9   5   5      680.82      689.10     14.51 o 
  -8   5   5       23.30       15.34      4.29 o 
  -7   5   5       13.20        8.03      2.85 o 
  -6   5   5       13.24        9.42      3.64 o 
  -5   5   5        6.69       12.04      7.18 o 
  -4   5   5      395.10      376.48     13.88 o 
  -3   5   5      188.06      172.17      6.49 o 
  -2   5   5      262.24      285.96      7.00 o 
  -1   5   5        4.79        6.77      1.23 o 
   0   5   5      412.85      403.15      5.67 o 
   1   5   5        2.43       15.25      2.85 o 
   2   5   5        0.07        6.68      2.33 o 
   3   5   5       17.34       18.76      1.80 o 
   4   5   5      284.04      282.71      4.55 o 
   5   5   5      171.96      170.68      7.12 o 
   6   5   5      260.35      230.11      9.42 o 
   7   5   5        4.56        9.81      3.27 o 
   8   5   5        0.54        5.76      4.70 o 
   9   5   5       17.21       16.10      3.42 o 
  10   5   5        7.57       11.78      3.46 o 
 -12   6   5       51.29       63.87      8.76 o 
 -11   6   5      264.95      284.86     11.87 o 
 -10   6   5       20.51       14.92      5.34 o 
  -9   6   5        5.19       19.35     10.72 o 
  -8   6   5        8.74       11.70      3.61 o 
  -7   6   5       16.35       17.35      3.44 o 
  -6   6   5        7.33       11.62      3.59 o 
  -5   6   5      300.75      294.95      7.88 o 
  -4   6   5     1112.85     1113.49     18.41 o 
  -3   6   5      811.12      822.31     12.06 o 
  -2   6   5       10.81        7.38      1.43 o 
  -1   6   5       63.53       56.47      2.28 o 
   0   6   5       47.29       54.36      2.22 o 
   1   6   5        2.47        6.39      2.38 o 
   2   6   5      158.93      148.71      4.38 o 
   3   6   5        8.27       12.94      3.47 o 
   4   6   5      535.22      522.15      6.62 o 
   5   6   5      957.55      926.83     16.43 o 
   6   6   5      188.22      193.34      8.40 o 
   7   6   5       10.98        9.19      3.04 o 
   8   6   5       77.61       75.11     11.71 o 
   9   6   5       52.84       45.15      5.17 o 
  10   6   5        8.66        7.38      3.10 o 
 -12   7   5       10.48       16.09      7.99 o 
 -11   7   5      232.23      265.62     11.80 o 
 -10   7   5      109.49      122.20      8.56 o 
  -9   7   5       14.17       12.82      9.19 o 
  -8   7   5        0.03        7.39      4.68 o 
  -7   7   5       32.73       47.67      5.59 o 
  -6   7   5      344.40      332.47      9.59 o 
  -5   7   5        1.83       11.01      1.60 o 
  -4   7   5       99.52       95.29      4.98 o 
  -3   7   5      608.60      576.57      8.75 o 
  -2   7   5       48.87       48.96      3.22 o 
  -1   7   5        4.63        5.76      1.26 o 
   0   7   5       70.16       71.88      3.03 o 
   1   7   5        6.11       11.72      3.81 o 
   2   7   5      470.42      491.06      6.90 o 
   3   7   5      413.13      407.04      4.94 o 
   4   7   5       96.93      106.10      6.25 o 
   5   7   5      423.36      408.09      9.68 o 
   6   7   5        0.00       19.21      5.60 o 
   7   7   5      291.91      305.54     18.71 o 
   8   7   5       15.16       15.62      5.66 o 
   9   7   5       10.76        9.04      2.92 o 
  10   7   5        3.96       13.38      4.51 o 
 -12   8   5        1.06        7.20      4.61 o 
 -11   8   5      165.54      189.46     26.76 o 
 -10   8   5      188.99      180.98     17.48 o 
  -9   8   5        5.85        9.40      8.74 o 
  -8   8   5       85.03       94.65      7.34 o 
  -7   8   5      278.69      300.28      9.83 o 
  -6   8   5      772.17      783.88     15.48 o 
  -5   8   5        5.62        8.02      2.15 o 
  -4   8   5       95.70      101.41      4.49 o 
  -3   8   5       22.39       25.49      4.89 o 
  -2   8   5      584.54      595.83     10.97 o 
  -1   8   5      221.69      232.17      4.22 o 
   0   8   5        1.63       10.55      2.06 o 
   1   8   5       22.99       14.78      2.50 o 
   2   8   5      623.62      603.09      8.62 o 
   3   8   5      670.75      660.53      8.54 o 
   4   8   5        0.41        6.51      3.11 o 
   5   8   5        0.24        5.85      2.64 o 
   6   8   5       18.19       27.38      5.91 o 
   7   8   5        8.11       14.72      4.95 o 
   8   8   5      206.94      216.55      8.37 o 
   9   8   5       72.45       90.95     11.61 o 
 -11   9   5        9.60       13.72      7.73 o 
 -10   9   5       13.51       12.78      5.84 o 
  -9   9   5       72.53       76.36      7.23 o 
  -8   9   5     1034.32     1039.37     17.86 o 
  -7   9   5        3.69       19.89      6.09 o 
  -6   9   5      224.56      209.65      8.75 o 
  -5   9   5      718.06      727.85     10.12 o 
  -4   9   5        0.15       10.18      3.99 o 
  -3   9   5       38.52       44.70      3.63 o 
  -2   9   5      186.04      170.55      5.13 o 
  -1   9   5       83.51       89.39      3.68 o 
   0   9   5       43.86       53.51      3.82 o 
   1   9   5      640.96      620.53      6.96 o 
   2   9   5      142.13      137.21      5.25 o 
   3   9   5      358.24      355.17      6.06 o 
   4   9   5      458.03      476.74      9.97 o 
   5   9   5       13.64       11.28      2.88 o 
   6   9   5       31.51       18.25      3.34 o 
   7   9   5       28.76       27.04      3.49 o 
   8   9   5      190.64      191.76      8.56 o 
   9   9   5       34.53       25.06      7.39 o 
 -11  10   5       12.41       21.37      7.20 o 
 -10  10   5       40.04       81.31     20.62 o 
  -9  10   5        6.40       13.83      4.89 o 
  -8  10   5        4.57       21.99      6.67 o 
  -7  10   5       62.41       59.64      6.48 o 
  -6  10   5      105.86       94.25      5.00 o 
  -5  10   5       65.26       68.37      4.40 o 
  -4  10   5      212.42      213.13      7.06 o 
  -3  10   5      166.81      176.44     12.17 o 
  -2  10   5       77.13       77.09      4.07 o 
  -1  10   5       40.31       46.01      3.04 o 
   0  10   5       75.29       81.81      6.35 o 
   1  10   5      165.37      155.54      4.14 o 
   2  10   5       16.59       20.70      3.05 o 
   3  10   5        1.50        8.02      4.94 o 
   4  10   5        0.39        8.04      5.70 o 
   5  10   5      158.30      166.54      7.23 o 
   6  10   5        1.38       14.49      5.44 o 
   7  10   5      125.82      138.70      8.90 o 
   8  10   5        3.95       11.21      5.24 o 
   9  10   5       46.27       23.54      4.44 o 
 -10  11   5      144.36      158.94     14.45 o 
  -9  11   5       14.93       13.93      4.38 o 
  -8  11   5      115.51      103.78      8.05 o 
  -7  11   5       75.36       87.00     22.39 o 
  -6  11   5      191.12      195.03      6.61 o 
  -5  11   5       31.52       37.01      3.48 o 
  -4  11   5       32.41       32.53      3.74 o 
  -3  11   5        4.96        5.70      2.42 o 
  -2  11   5      894.26      922.59     13.41 o 
  -1  11   5      241.23      261.81      7.36 o 
   0  11   5       65.86       66.41      3.19 o 
   1  11   5      402.29      393.75      7.49 o 
   2  11   5       45.43       53.30      4.96 o 
   3  11   5       81.73       93.26      7.46 o 
   4  11   5       74.68       88.55      6.71 o 
   5  11   5        0.01        7.09      5.23 o 
   6  11   5        9.03       18.12      7.72 o 
   7  11   5      119.74      101.93      7.25 o 
   8  11   5       32.95       25.21      5.37 o 
 -10  12   5        3.18       12.91      6.36 o 
  -9  12   5       10.58       22.75      8.60 o 
  -8  12   5      204.13      200.72      9.77 o 
  -7  12   5      124.38      145.89     32.65 o 
  -6  12   5      386.63      379.32     11.43 o 
  -5  12   5       18.98       17.69      2.86 o 
  -4  12   5      219.72      191.37      6.08 o 
  -3  12   5       12.86       11.59      2.62 o 
  -2  12   5      742.45      795.71     29.26 o 
  -1  12   5       49.60       39.80      5.19 o 
   0  12   5      104.79       99.42      4.75 o 
   1  12   5       73.27       61.74      4.40 o 
   2  12   5      156.85      164.69      7.13 o 
   3  12   5      137.09      136.68      6.92 o 
   4  12   5       39.96       34.78      4.19 o 
   5  12   5      138.44      139.16      8.17 o 
   6  12   5        0.81       10.84      7.70 o 
   7  12   5      117.76      124.39      7.51 o 
  -9  13   5        2.76       20.65      7.30 o 
  -8  13   5      299.54      306.55     11.33 o 
  -7  13   5        8.41        9.01      3.48 o 
  -6  13   5       80.67       83.01      6.93 o 
  -5  13   5       61.43       67.63     11.04 o 
  -4  13   5      139.17      129.77      8.14 o 
  -3  13   5        1.82        8.48      4.13 o 
  -2  13   5      665.03      690.68     11.22 o 
  -1  13   5       36.00       40.08      3.34 o 
   0  13   5      349.38      346.73     11.91 o 
   1  13   5      225.15      224.92     15.12 o 
   2  13   5      227.80      233.24     12.42 o 
   3  13   5      104.21      109.72     10.15 o 
   4  13   5       34.23       21.44      4.00 o 
   5  13   5       27.08       19.97      4.57 o 
   6  13   5       51.44       62.29      6.34 o 
   7  13   5      167.68      166.12     11.31 o 
  -8  14   5        0.00        4.23      6.63 o 
  -7  14   5      273.43      266.55     10.91 o 
  -6  14   5      283.40      277.10     10.94 o 
  -5  14   5       74.13       87.62      7.02 o 
  -4  14   5        3.63       29.03      7.07 o 
  -3  14   5      733.62      752.28     11.70 o 
  -2  14   5       13.42       12.85      6.57 o 
  -1  14   5      352.48      358.69      9.07 o 
   0  14   5       58.23       57.33      4.95 o 
   1  14   5      121.33      120.66      6.43 o 
   2  14   5       11.55       16.98      3.67 o 
   3  14   5      201.21      183.35     12.41 o 
   4  14   5      511.19      538.17     19.62 o 
   5  14   5       37.83       35.88      5.43 o 
   6  14   5       79.83       86.05      6.86 o 
  -7  15   5       54.85       40.32      9.71 o 
  -6  15   5      120.92      115.41      8.98 o 
  -5  15   5       22.59       25.26      4.52 o 
  -4  15   5        6.52       23.61      6.20 o 
  -3  15   5      137.62      125.84      7.52 o 
  -2  15   5      210.95      201.16      8.83 o 
  -1  15   5      337.12      335.90     18.91 o 
   0  15   5       45.90       54.18      5.52 o 
   1  15   5       18.52       18.02      4.38 o 
   2  15   5      104.68      112.41      7.17 o 
   3  15   5        7.63       15.91      5.52 o 
   4  15   5      148.43      149.56     11.27 o 
   5  15   5        3.12       11.20      4.64 o 
  -6  16   5        0.02        5.80      3.86 o 
  -5  16   5       96.78       94.20     15.61 o 
  -4  16   5       72.77       82.10      7.16 o 
  -3  16   5       17.62       13.61     11.06 o 
  -2  16   5        1.81       24.31     11.54 o 
  -1  16   5        7.01        6.79      4.72 o 
   0  16   5        0.04        8.32      3.88 o 
   1  16   5       60.51       54.92      5.54 o 
   2  16   5        4.08       15.13      5.12 o 
   3  16   5        4.92       16.76      6.17 o 
   4  16   5       38.92       24.00      4.19 o 
  -5  17   5        2.87       13.26      6.22 o 
  -4  17   5      130.31      110.20     14.06 o 
  -3  17   5      215.16      167.07     14.05 o 
  -2  17   5        5.26        7.72      5.18 o 
  -1  17   5        4.74        7.17      6.39 o 
   0  17   5      107.29       95.59      8.98 o 
   1  17   5      104.67      100.58      6.88 o 
   2  17   5        1.34       16.19      5.30 o 
  -1  18   5       35.02       23.76      5.15 o 
 -13   0   6        1.60       11.36     11.29 o 
 -12   0   6      116.34      131.04     13.84 o 
 -11   0   6      549.62      472.53     19.26 o 
 -10   0   6       24.43       11.78      5.30 o 
  -9   0   6       12.73       13.08      7.59 o 
  -8   0   6      144.61      103.95      9.43 o 
  -7   0   6      874.23      723.25     15.76 o 
  -6   0   6      441.21      446.15      9.42 o 
  -5   0   6       23.00       26.31      1.77 o 
  -4   0   6        2.57       11.20      2.38 o 
  -3   0   6       50.18       56.24      2.76 o 
  -2   0   6     2359.90     2378.99     27.58 o 
  -1   0   6      211.77      241.32      6.37 o 
   0   0   6      243.87      250.29      8.61 o 
   1   0   6     4050.97     4498.53     47.50 o 
   2   0   6      184.19      184.36      4.42 o 
   3   0   6        6.41        7.85      3.39 o 
   4   0   6       16.82       10.59      1.49 o 
   5   0   6     1499.87     1503.12     28.81 o 
   6   0   6     2082.55     2116.14     21.78 o 
   7   0   6      178.96      195.26     21.77 o 
   8   0   6      128.23      143.20      8.99 o 
   9   0   6      125.86      125.81     19.07 o 
  10   0   6       68.81       95.08      8.66 o 
 -13   1   6       52.03       49.41      7.82 o 
 -12   1   6        0.29        6.62      6.37 o 
 -11   1   6        3.53        9.42      3.54 o 
 -10   1   6        2.23        6.60      3.21 o 
  -9   1   6      170.94      141.67      8.27 o 
  -8   1   6       68.04       51.60      5.43 o 
  -7   1   6       10.73       10.76      1.57 o 
  -6   1   6       61.14       67.05      3.16 o 
  -5   1   6        0.84        6.06      3.95 o 
  -4   1   6       31.79       23.16      1.80 o 
  -3   1   6      169.68      176.10      3.25 o 
  -2   1   6        3.21        3.49      1.44 o 
  -1   1   6      209.27      270.93      3.94 o 
   0   1   6       94.06       94.40      2.15 o 
   1   1   6      107.27      113.50      2.79 o 
   2   1   6       66.66       75.80      1.94 o 
   3   1   6      138.89      136.68      3.17 o 
   4   1   6      193.59      184.63      3.19 o 
   5   1   6      851.30      829.07      8.51 o 
   6   1   6      547.85      526.22     10.05 o 
   7   1   6       17.69       15.91      4.62 o 
   8   1   6        1.46       14.21      3.29 o 
   9   1   6      129.98      142.54      7.37 o 
  10   1   6        4.58       13.97      4.49 o 
 -13   2   6       26.73       31.96      6.78 o 
 -12   2   6       26.03       34.07     13.27 o 
 -11   2   6        0.88       12.97      7.41 o 
 -10   2   6       36.98       33.79      6.16 o 
  -9   2   6       10.87       23.04      6.43 o 
  -8   2   6       11.92       12.75      8.97 o 
  -7   2   6      104.27       98.76      7.52 o 
  -6   2   6       53.91       66.05      5.10 o 
  -5   2   6        0.65       13.31      2.74 o 
  -4   2   6      407.27      408.74     25.27 o 
  -3   2   6      429.46      410.56      4.74 o 
  -2   2   6      379.30      399.54      3.94 o 
  -1   2   6      167.30      199.76      3.19 o 
   0   2   6      395.18      426.57      4.20 o 
   1   2   6      263.60      250.22      2.90 o 
   2   2   6        3.74        2.72      1.58 o 
   3   2   6        9.55       10.44      0.94 o 
   4   2   6      190.19      201.48      4.57 o 
   5   2   6      172.66      172.45      3.40 o 
   6   2   6      487.23      487.28     12.79 o 
   7   2   6      479.56      489.75      7.97 o 
   8   2   6      150.90      162.09      6.46 o 
   9   2   6       65.78       72.81      8.84 o 
  10   2   6        2.25        2.49      3.56 o 
 -13   3   6      136.82      177.64     11.72 o 
 -12   3   6       96.91      166.48     11.89 o 
 -11   3   6      161.01      161.29      9.79 o 
 -10   3   6       64.13       65.06      7.11 o 
  -9   3   6        1.84       12.54      6.32 o 
  -8   3   6      113.41       90.93      6.78 o 
  -7   3   6        0.62       10.97      8.60 o 
  -6   3   6      233.78      210.26      7.57 o 
  -5   3   6      186.39      174.17      5.39 o 
  -4   3   6      541.70      486.51     10.98 o 
  -3   3   6      440.32      449.50      8.67 o 
  -2   3   6       17.91       21.11      1.36 o 
  -1   3   6        0.16        7.88      1.70 o 
   0   3   6       19.23       19.79      1.85 o 
   1   3   6       10.03       12.31      1.67 o 
   2   3   6        0.39       10.93      2.45 o 
   3   3   6      860.77      858.78      8.69 o 
   4   3   6      686.28      670.64      7.82 o 
   5   3   6       81.32       70.41      3.25 o 
   6   3   6     1167.72     1143.07     12.38 o 
   7   3   6        2.90       11.60      5.27 o 
   8   3   6        0.06        6.67      4.37 o 
   9   3   6        4.44       16.58      5.49 o 
  10   3   6        1.52        8.66      5.62 o 
 -12   4   6      194.09      186.58     11.10 o 
 -11   4   6        5.36       13.67      6.86 o 
 -10   4   6       89.38       65.13     10.06 o 
  -9   4   6       83.96      100.28     13.28 o 
  -8   4   6       39.93       36.88      4.92 o 
  -7   4   6       22.96       32.09      4.71 o 
  -6   4   6        0.20       13.93      9.39 o 
  -5   4   6      158.55      171.79      9.73 o 
  -4   4   6       46.06       54.44      3.30 o 
  -3   4   6      363.88      355.29      4.72 o 
  -2   4   6      101.81      106.82      3.80 o 
  -1   4   6      476.28      456.34      4.76 o 
   0   4   6      259.49      276.12      4.22 o 
   1   4   6       72.66       93.86      3.84 o 
   2   4   6      611.92      607.80      7.16 o 
   3   4   6       66.29       71.02      3.07 o 
   4   4   6      464.31      444.69      9.33 o 
   5   4   6        4.76        8.30      2.45 o 
   6   4   6        1.50       21.79      3.99 o 
   7   4   6        5.53       23.02      4.51 o 
   8   4   6       78.07       91.30      5.81 o 
   9   4   6       40.46       36.59      9.54 o 
  10   4   6        3.61       16.27      5.23 o 
 -12   5   6       21.51       43.02      7.28 o 
 -11   5   6        0.32       11.90      7.58 o 
 -10   5   6      641.40      704.51     16.15 o 
  -9   5   6      211.35      199.68      9.21 o 
  -8   5   6        2.82       28.02      6.22 o 
  -7   5   6      118.92      128.74      8.54 o 
  -6   5   6      623.07      591.61     15.61 o 
  -5   5   6       41.66       34.88      4.22 o 
  -4   5   6      393.71      380.89      6.87 o 
  -3   5   6      160.34      146.82      3.53 o 
  -2   5   6        7.75        8.16      2.25 o 
  -1   5   6      113.31      133.59      3.02 o 
   0   5   6       10.87       16.86      1.62 o 
   1   5   6        1.80       13.48      2.67 o 
   2   5   6      143.17      143.39      3.65 o 
   3   5   6      491.19      485.21     12.86 o 
   4   5   6      333.91      301.16      6.94 o 
   5   5   6      615.19      610.43      8.13 o 
   6   5   6       94.61       87.43      7.51 o 
   7   5   6        0.04        5.38      3.50 o 
   8   5   6       21.30       16.77      3.13 o 
   9   5   6       38.76       28.80      3.97 o 
 -12   6   6        7.07       17.63      6.86 o 
 -11   6   6        3.14        9.39      4.83 o 
 -10   6   6       87.01       78.05      7.27 o 
  -9   6   6       25.17       14.43      4.07 o 
  -8   6   6        5.52        5.74      7.02 o 
  -7   6   6      587.35      564.85     12.15 o 
  -6   6   6      149.76      158.20      7.23 o 
  -5   6   6       63.93       69.82      7.65 o 
  -4   6   6      188.62      194.57      5.47 o 
  -3   6   6       69.52       54.16      3.08 o 
  -2   6   6        5.17       15.34      3.12 o 
  -1   6   6        9.98       16.16      1.99 o 
   0   6   6      123.58      112.19      5.75 o 
   1   6   6        5.47       10.20      3.49 o 
   2   6   6     1001.12      986.34      8.34 o 
   3   6   6      399.62      382.14     11.60 o 
   4   6   6       14.69       15.72      2.25 o 
   5   6   6      391.02      359.97      5.86 o 
   6   6   6        7.35       25.17      4.48 o 
   7   6   6        0.44        9.46      5.90 o 
   8   6   6       13.41       15.58      5.56 o 
   9   6   6       26.27       20.31      4.19 o 
 -12   7   6       11.68       27.10      9.01 o 
 -11   7   6       28.20       34.62     13.50 o 
 -10   7   6        8.05       12.00      5.57 o 
  -9   7   6      331.96      314.36     16.87 o 
  -8   7   6        0.60        9.22      6.24 o 
  -7   7   6       92.07       67.86      8.61 o 
  -6   7   6      246.84      251.27      9.29 o 
  -5   7   6       66.11       57.48      5.33 o 
  -4   7   6      870.98      915.22     13.68 o 
  -3   7   6      724.03      738.21      9.08 o 
  -2   7   6      212.12      171.76      5.73 o 
  -1   7   6      246.25      249.06      6.17 o 
   0   7   6      227.14      231.57      3.61 o 
   1   7   6       62.76       66.77      4.51 o 
   2   7   6      525.95      505.42      6.84 o 
   3   7   6      124.49      123.15      4.42 o 
   4   7   6       14.71       15.38      1.98 o 
   5   7   6       82.34       83.59      3.75 o 
   6   7   6       43.73       48.29      4.77 o 
   7   7   6        6.40        9.92      4.28 o 
   8   7   6       49.79       47.44      4.92 o 
   9   7   6      149.66      141.84      8.35 o 
 -11   8   6      249.98      246.92     23.79 o 
 -10   8   6       59.40       50.64     11.48 o 
  -9   8   6        5.22        9.47      6.32 o 
  -8   8   6      323.15      307.82     25.31 o 
  -7   8   6      228.64      218.78      8.87 o 
  -6   8   6      573.13      582.00     13.23 o 
  -5   8   6       93.54       99.73      5.84 o 
  -4   8   6       13.20        7.86      1.93 o 
  -3   8   6      740.67      755.68     15.50 o 
  -2   8   6      139.52      135.41      4.47 o 
  -1   8   6      147.68      139.11      3.81 o 
   0   8   6      854.51      901.70     17.55 o 
   1   8   6       12.32       23.99      3.33 o 
   2   8   6      165.02      173.09      4.51 o 
   3   8   6      400.17      396.30      5.70 o 
   4   8   6       16.67       14.57      2.49 o 
   5   8   6       44.75       46.63      5.81 o 
   6   8   6        0.11        7.12      4.72 o 
   7   8   6       14.64       11.49      2.99 o 
   8   8   6       38.32       33.46      5.78 o 
   9   8   6       19.16       11.70      4.05 o 
 -11   9   6       36.69       63.54      8.20 o 
 -10   9   6      541.61      602.20     15.59 o 
  -9   9   6       76.62       87.55      8.05 o 
  -8   9   6       17.79       20.88     11.24 o 
  -7   9   6      153.52      154.92      8.97 o 
  -6   9   6        0.46       11.24      4.13 o 
  -5   9   6       26.24       18.54      2.99 o 
  -4   9   6       15.07       11.47      3.21 o 
  -3   9   6      486.26      466.49     18.92 o 
  -2   9   6      341.87      377.32      7.46 o 
  -1   9   6      920.02      922.96     10.70 o 
   0   9   6       58.39       57.87      5.88 o 
   1   9   6        2.64       18.03      4.33 o 
   2   9   6        8.85        8.78      2.33 o 
   3   9   6       30.84       33.15      3.24 o 
   4   9   6        0.60       15.92      4.14 o 
   5   9   6        4.46       18.82      3.88 o 
   6   9   6      136.36      156.43      6.58 o 
   7   9   6       15.57       16.71      3.76 o 
   8   9   6       76.72       74.15      6.32 o 
 -11  10   6        2.00        7.36      5.97 o 
 -10  10   6        0.04        6.73      5.46 o 
  -9  10   6       57.89       45.82      6.66 o 
  -8  10   6      399.21      388.12     16.62 o 
  -7  10   6      252.38      243.15     12.58 o 
  -6  10   6       19.98       37.94      8.20 o 
  -5  10   6      115.11      103.82      5.02 o 
  -4  10   6      459.44      416.12     12.63 o 
  -3  10   6        7.20        8.23      2.10 o 
  -2  10   6      454.21      443.29      7.79 o 
  -1  10   6      361.40      331.77      8.37 o 
   0  10   6      311.48      307.34      5.68 o 
   1  10   6       34.28       35.96      3.39 o 
   2  10   6        0.22        7.37      4.05 o 
   3  10   6      120.88      120.65      6.83 o 
   4  10   6      204.14      213.37      9.29 o 
   5  10   6       90.13       89.42      6.06 o 
   6  10   6       20.22       21.30      4.82 o 
   7  10   6        4.71        9.64      5.12 o 
   8  10   6        6.51        7.74      3.59 o 
 -10  11   6        1.89       20.70      8.06 o 
  -9  11   6       35.08       32.33      6.04 o 
  -8  11   6        6.26        8.69      3.35 o 
  -7  11   6        3.11       19.67      7.07 o 
  -6  11   6      330.24      304.11      8.11 o 
  -5  11   6       18.75       27.66      3.72 o 
  -4  11   6        0.24        8.57      3.85 o 
  -3  11   6      241.75      244.21      6.64 o 
  -2  11   6       72.27       64.96      7.36 o 
  -1  11   6        1.59       14.23      4.10 o 
   0  11   6       44.93       44.44      8.08 o 
   1  11   6       10.33       11.66      3.94 o 
   2  11   6      111.13      113.10      5.51 o 
   3  11   6       22.53       26.41      4.18 o 
   4  11   6       18.29       19.19      7.13 o 
   5  11   6       75.64       89.24      9.73 o 
   6  11   6       10.56       13.70      3.94 o 
   7  11   6        0.64       13.22      6.00 o 
  -9  12   6       42.03       56.63      7.44 o 
  -8  12   6       19.09       21.84      6.72 o 
  -7  12   6      124.15      117.85      8.16 o 
  -6  12   6      143.58      131.40     10.16 o 
  -5  12   6        5.96       11.68      6.77 o 
  -4  12   6      129.31      125.35      5.76 o 
  -3  12   6        9.28       16.20      3.82 o 
  -2  12   6      619.23      599.48      8.86 o 
  -1  12   6       52.72       48.57      3.51 o 
   0  12   6      244.72      244.82      7.90 o 
   1  12   6       11.70       23.23      4.58 o 
   2  12   6      291.39      265.82      9.71 o 
   3  12   6       46.32       46.07      4.96 o 
   4  12   6       60.90       69.39      5.81 o 
   5  12   6        2.46       13.13      5.45 o 
   6  12   6        9.46       23.67      5.35 o 
   7  12   6      368.27      395.48     11.54 o 
  -9  13   6      162.43      143.87     10.50 o 
  -8  13   6       33.64       36.37      6.23 o 
  -7  13   6      110.86       99.71     12.53 o 
  -6  13   6        9.41        8.54      3.41 o 
  -5  13   6       29.02       25.97      4.80 o 
  -4  13   6      188.33      181.31      9.70 o 
  -3  13   6       32.62       43.76      7.42 o 
  -2  13   6      298.62      311.50      7.10 o 
  -1  13   6      225.96      237.20     13.01 o 
   0  13   6        1.35       15.96      4.35 o 
   1  13   6       99.52      109.45      7.30 o 
   2  13   6      137.01      136.61      8.65 o 
   3  13   6      131.02      119.83      7.67 o 
   4  13   6       84.93       88.71      7.25 o 
   5  13   6       22.79       26.14      4.63 o 
   6  13   6        0.02       15.60      6.86 o 
  -8  14   6       84.74       72.63      7.72 o 
  -7  14   6       21.93       12.54      4.01 o 
  -6  14   6       14.89        5.51      2.95 o 
  -5  14   6       47.77       40.81      7.38 o 
  -4  14   6      502.28      487.92     12.88 o 
  -3  14   6        4.35       16.92      7.39 o 
  -2  14   6       37.08       32.10      4.21 o 
  -1  14   6        5.43       12.76      4.03 o 
   0  14   6        3.49        6.95      3.48 o 
   1  14   6      119.75      103.13      6.48 o 
   2  14   6       46.89       30.11      3.94 o 
   3  14   6        3.51       13.30      5.31 o 
   4  14   6       92.27       98.75      7.09 o 
   5  14   6      136.68      145.29      8.49 o 
  -7  15   6       49.94       46.19      6.59 o 
  -6  15   6       98.65       88.53     12.97 o 
  -5  15   6       15.02       24.27      6.12 o 
  -4  15   6       25.66       35.65      5.88 o 
  -3  15   6       74.83       84.79     11.84 o 
  -2  15   6        4.51        9.10      3.81 o 
  -1  15   6        6.99       12.87      8.52 o 
   0  15   6        1.01       17.59      6.76 o 
   1  15   6       51.64       53.87      5.86 o 
   2  15   6       10.65       10.32      3.25 o 
   3  15   6       77.97       69.90     11.51 o 
   4  15   6       11.13       13.77      4.97 o 
  -5  16   6       40.44       39.70      5.96 o 
  -4  16   6       57.09       30.78      5.08 o 
  -3  16   6        2.52        3.24      8.93 o 
  -2  16   6       50.63       41.49      6.93 o 
  -1  16   6      143.00      131.26     14.87 o 
   0  16   6       40.30       44.97     11.00 o 
   1  16   6       29.85       37.98      5.39 o 
   2  16   6        7.15       21.14      4.91 o 
   3  16   6       22.50       11.32      3.38 o 
  -3  17   6       10.32       15.57      4.96 o 
  -2  17   6      206.70      194.12     11.42 o 
  -1  17   6        3.96       12.77      8.43 o 
   0  17   6       58.42       47.02      7.33 o 
 -12   1   7       32.45       38.25      6.53 o 
 -11   1   7      312.24      308.42     12.00 o 
 -10   1   7      101.56       90.94      7.98 o 
  -9   1   7      113.38      116.84      8.05 o 
  -8   1   7       51.45       45.87      5.45 o 
  -7   1   7      334.85      348.89     12.49 o 
  -6   1   7      109.22      125.86      3.82 o 
  -5   1   7      139.14      159.72      3.72 o 
  -4   1   7      134.01      150.61      4.80 o 
  -3   1   7      836.94      847.16     10.26 o 
  -2   1   7        8.08       10.35      1.42 o 
  -1   1   7      224.00      212.34      3.94 o 
   0   1   7      124.69      125.12      3.25 o 
   1   1   7       24.65       36.10      1.79 o 
   2   1   7        7.12       10.77      1.26 o 
   3   1   7        0.02       10.12      2.17 o 
   4   1   7       62.31       62.71      2.49 o 
   5   1   7        0.06        4.30      2.91 o 
   6   1   7      465.49      464.85      7.68 o 
   7   1   7       23.78       27.92      4.06 o 
   8   1   7        9.35       14.66      3.64 o 
   9   1   7        5.53       12.18      4.36 o 
 -12   2   7       21.81       26.44      7.89 o 
 -11   2   7       71.14       68.13     13.69 o 
 -10   2   7        0.65       17.94      6.22 o 
  -9   2   7       19.48       27.66     11.30 o 
  -8   2   7      112.37      106.34      6.25 o 
  -7   2   7        0.02        1.73      1.64 o 
  -6   2   7      285.90      298.85      5.17 o 
  -5   2   7       28.47       31.48      2.97 o 
  -4   2   7      733.11      695.09     14.70 o 
  -3   2   7      249.16      234.45      3.71 o 
  -2   2   7       32.33       31.26      2.03 o 
  -1   2   7      125.75      129.32      2.85 o 
   0   2   7        2.96        6.73      1.88 o 
   1   2   7        2.00        8.81      2.10 o 
   2   2   7       22.82       14.64      3.71 o 
   3   2   7      361.30      362.24      4.25 o 
   4   2   7      367.16      368.47      8.91 o 
   5   2   7       77.78       84.65      3.58 o 
   6   2   7     1211.81     1226.89     12.56 o 
   7   2   7      107.87      104.36     10.21 o 
   8   2   7        0.00        6.70      6.66 o 
   9   2   7        0.95       12.97      4.92 o 
 -12   3   7       38.08       62.53     14.07 o 
 -11   3   7       14.16       12.86      4.24 o 
 -10   3   7      235.96      197.32     10.41 o 
  -9   3   7      203.96      159.17     25.29 o 
  -8   3   7       86.93       83.44      5.59 o 
  -7   3   7       28.38       26.99      3.51 o 
  -6   3   7       28.36       39.73     10.25 o 
  -5   3   7      508.67      531.83      9.60 o 
  -4   3   7      167.65      163.19      4.89 o 
  -3   3   7       16.14       13.48      2.45 o 
  -2   3   7       29.37       31.84      2.36 o 
  -1   3   7      113.53      116.85      2.58 o 
   0   3   7      874.04      907.98      9.18 o 
   1   3   7       49.19       53.52      2.32 o 
   2   3   7      105.49      105.57      3.74 o 
   3   3   7       13.45       13.37      2.49 o 
   4   3   7     1770.20     1771.15     15.04 o 
   5   3   7       22.77       25.27      2.96 o 
   6   3   7       25.60       26.15      3.77 o 
   7   3   7       56.31       67.52     12.16 o 
   8   3   7      345.02      368.85     11.01 o 
   9   3   7        1.55       15.09      8.79 o 
 -12   4   7       20.93       22.13      5.56 o 
 -11   4   7       23.92       41.12     10.65 o 
 -10   4   7        0.38       24.94      7.68 o 
  -9   4   7        1.67        6.59      7.37 o 
  -8   4   7       52.65       51.69      5.95 o 
  -7   4   7        1.96       11.75      5.42 o 
  -6   4   7       36.78       36.57      5.19 o 
  -5   4   7       67.03       83.37      4.17 o 
  -4   4   7      573.87      535.69      5.54 o 
  -3   4   7       44.26       43.22      2.16 o 
  -2   4   7       62.80       62.52      3.18 o 
  -1   4   7      684.66      714.63      5.63 o 
   0   4   7      445.64      439.47      5.53 o 
   1   4   7       71.40       59.18      3.55 o 
   2   4   7       23.53       23.88      3.71 o 
   3   4   7      202.07      209.03      5.32 o 
   4   4   7     1008.36     1015.08     14.91 o 
   5   4   7      527.45      533.27      7.98 o 
   6   4   7       18.90       23.19      6.46 o 
   7   4   7       14.95       12.39      2.69 o 
   8   4   7        3.06        9.85      6.11 o 
   9   4   7       21.91       30.42      5.84 o 
 -12   5   7       44.85       80.66      9.01 o 
 -11   5   7       85.98      127.00      9.13 o 
 -10   5   7       41.88       50.91      7.03 o 
  -9   5   7      184.47      164.24      9.10 o 
  -8   5   7      380.86      360.00     16.26 o 
  -7   5   7     1003.44      988.78     19.30 o 
  -6   5   7      172.34      169.39      7.49 o 
  -5   5   7       17.33       17.58      2.65 o 
  -4   5   7      159.03      159.34      3.48 o 
  -3   5   7      150.51      147.33      3.26 o 
  -2   5   7      162.24      158.79      4.36 o 
  -1   5   7      545.93      584.66      6.95 o 
   0   5   7      264.86      273.07      4.32 o 
   1   5   7      821.14      864.34      9.93 o 
   2   5   7     1328.06     1338.42     14.02 o 
   3   5   7        0.08        4.57      2.05 o 
   4   5   7       11.76        7.99      1.90 o 
   5   5   7      214.98      214.28      5.10 o 
   6   5   7        2.58       10.25      3.44 o 
   7   5   7        4.77        7.51      4.72 o 
   8   5   7       46.05       38.94      7.66 o 
   9   5   7        8.79       13.34      6.88 o 
 -12   6   7       65.37       81.28      9.35 o 
 -11   6   7        0.01        7.60      7.35 o 
 -10   6   7       29.65       34.22      5.91 o 
  -9   6   7        6.96        5.72     14.11 o 
  -8   6   7       28.35       31.70      5.23 o 
  -7   6   7        9.52       25.81     12.35 o 
  -6   6   7      233.56      232.04      8.69 o 
  -5   6   7     1319.67     1225.62     14.50 o 
  -4   6   7       21.44       26.64      2.16 o 
  -3   6   7      760.66      694.74      7.74 o 
  -2   6   7      389.33      394.85      9.70 o 
  -1   6   7        4.45       10.78      3.49 o 
   0   6   7       46.73       44.20      3.13 o 
   1   6   7        0.03       15.65      4.10 o 
   2   6   7       56.61       46.42      2.88 o 
   3   6   7       23.74       24.90      2.32 o 
   4   6   7      360.23      378.88      8.57 o 
   5   6   7      132.20      129.84      4.56 o 
   6   6   7       27.54       26.07      2.93 o 
   7   6   7        6.36       13.71      4.52 o 
   8   6   7        7.32        9.68      4.39 o 
 -11   7   7        5.81       10.57      7.48 o 
 -10   7   7      110.03      118.69      9.22 o 
  -9   7   7        5.29       17.44      6.41 o 
  -8   7   7       16.19       35.19      5.47 o 
  -7   7   7       72.08       71.82      8.75 o 
  -6   7   7        0.30       10.66      5.87 o 
  -5   7   7      182.18      201.76      6.28 o 
  -4   7   7       10.74       10.06      2.59 o 
  -3   7   7      693.57      693.55      8.99 o 
  -2   7   7       47.79       46.98      4.63 o 
  -1   7   7     1018.52     1013.91      8.67 o 
   0   7   7       46.43       47.53      2.36 o 
   1   7   7     1304.37     1266.52     19.25 o 
   2   7   7        0.05        7.90      2.70 o 
   3   7   7      340.90      334.23      6.00 o 
   4   7   7       20.54       24.77      3.06 o 
   5   7   7       15.56       20.12      2.71 o 
   6   7   7       15.59        9.42      2.84 o 
   7   7   7       17.08       13.88      3.09 o 
   8   7   7       20.63       18.90      4.09 o 
 -11   8   7      134.97      148.82     10.48 o 
 -10   8   7       82.36       88.86      8.44 o 
  -9   8   7       76.95       91.98      8.15 o 
  -8   8   7        0.38        8.32      7.48 o 
  -7   8   7      158.99      130.25      7.58 o 
  -6   8   7        0.16       15.58      6.82 o 
  -5   8   7      276.31      226.89     12.40 o 
  -4   8   7       11.97       11.04      2.11 o 
  -3   8   7      259.54      244.46     10.00 o 
  -2   8   7      740.34      734.01      9.23 o 
  -1   8   7        5.14       18.07      4.25 o 
   0   8   7        4.76       10.65      2.28 o 
   1   8   7        2.06        6.37      7.34 o 
   2   8   7        0.09       14.18      3.09 o 
   3   8   7      375.25      375.42      8.53 o 
   4   8   7       10.87       13.81      2.93 o 
   5   8   7        0.55       13.53      4.98 o 
   6   8   7      125.23      127.11      7.02 o 
   7   8   7       62.56       67.93      6.29 o 
   8   8   7       54.08       60.28      9.84 o 
 -11   9   7      177.09      192.42     11.47 o 
 -10   9   7        2.16        9.27      4.62 o 
  -9   9   7       20.49       19.51     13.86 o 
  -8   9   7       39.83       39.91      5.59 o 
  -7   9   7      256.28      235.16      9.42 o 
  -6   9   7       13.01       20.92      3.80 o 
  -5   9   7      377.55      364.06      8.08 o 
  -4   9   7        0.75       11.46      3.82 o 
  -3   9   7       65.77       57.79      3.66 o 
  -2   9   7      203.85      197.44      5.37 o 
  -1   9   7      831.66      787.08     14.16 o 
   0   9   7      116.44      115.43      6.01 o 
   1   9   7      439.03      426.15     14.33 o 
   2   9   7       38.17       28.53      2.65 o 
   3   9   7      309.00      279.74      8.84 o 
   4   9   7      221.53      223.71      7.75 o 
   5   9   7       40.25       49.75      7.72 o 
   6   9   7        2.83       17.29      4.95 o 
   7   9   7       11.46       14.09      3.32 o 
 -10  10   7        4.23        6.82      3.59 o 
  -9  10   7       32.65       42.39      6.15 o 
  -8  10   7       21.05       21.14      8.38 o 
  -7  10   7        0.27       11.04      4.70 o 
  -6  10   7      119.36      128.15      5.76 o 
  -5  10   7        8.51       11.71      4.43 o 
  -4  10   7        4.97       13.03      2.95 o 
  -3  10   7      382.23      396.17      7.22 o 
  -2  10   7       19.16       17.31      2.42 o 
  -1  10   7       37.21       34.93      3.81 o 
   0  10   7       97.13       98.76     11.87 o 
   1  10   7       21.50       18.01      4.08 o 
   2  10   7       23.97       25.61      3.67 o 
   3  10   7      232.63      219.28      6.77 o 
   4  10   7       10.23        6.27      2.82 o 
   5  10   7        5.74        4.47      5.20 o 
   6  10   7       35.40       43.51      4.72 o 
   7  10   7        4.38       18.66      5.98 o 
 -10  11   7       55.36       62.85     12.57 o 
  -9  11   7       28.05       30.43      5.01 o 
  -8  11   7       62.59       59.05     11.28 o 
  -7  11   7       24.83       29.50      4.07 o 
  -6  11   7        0.08       10.93      3.62 o 
  -5  11   7      410.60      390.78      8.66 o 
  -4  11   7        3.80        7.53      2.30 o 
  -3  11   7       74.42       70.55      4.12 o 
  -2  11   7      123.43      115.27      5.08 o 
  -1  11   7       16.44       17.66      5.13 o 
   0  11   7      110.62      125.91     10.70 o 
   1  11   7       42.36       39.63      4.50 o 
   2  11   7       71.28       76.47      6.47 o 
   3  11   7       82.88       93.34      8.01 o 
   4  11   7      220.36      224.76      8.48 o 
   5  11   7       59.92       60.25      6.04 o 
   6  11   7        9.38       16.92      5.34 o 
  -9  12   7      115.79      111.25      9.20 o 
  -8  12   7        6.37       13.91      4.52 o 
  -7  12   7       66.59       76.77     25.74 o 
  -6  12   7        5.64       13.20      4.89 o 
  -5  12   7       26.65       24.91      3.61 o 
  -4  12   7      108.41      114.37      6.34 o 
  -3  12   7      298.40      312.15      9.15 o 
  -2  12   7      782.71      767.19     13.83 o 
  -1  12   7      371.23      391.05     10.10 o 
   0  12   7       40.98       46.96      5.11 o 
   1  12   7      125.80      126.38     10.01 o 
   2  12   7        2.84        5.83      4.15 o 
   3  12   7       32.21       32.38      6.22 o 
   4  12   7       71.77       48.55      5.12 o 
   5  12   7       10.32        9.84      5.09 o 
   6  12   7      113.16      109.40     13.39 o 
  -8  13   7       38.69       27.31      5.58 o 
  -7  13   7       81.68       63.01      6.80 o 
  -6  13   7       73.21       95.11     18.87 o 
  -5  13   7       83.49       79.96      5.20 o 
  -4  13   7       68.68       64.51      4.63 o 
  -3  13   7      286.30      287.84     18.59 o 
  -2  13   7      109.50      117.35      8.62 o 
  -1  13   7        7.96       13.79      6.58 o 
   0  13   7       29.59       22.40      7.02 o 
   1  13   7        2.70       16.58      4.59 o 
   2  13   7        2.42        9.84      5.01 o 
   3  13   7        0.66        8.83      5.54 o 
   4  13   7       63.09       61.92      5.89 o 
   5  13   7        0.52       13.95      7.27 o 
  -7  14   7        3.64        4.64      4.30 o 
  -6  14   7      156.44      152.76     10.08 o 
  -5  14   7       96.61      104.71     12.92 o 
  -4  14   7       37.70       44.77      4.75 o 
  -3  14   7       13.82       16.18      3.61 o 
  -2  14   7       16.08       23.59      7.47 o 
  -1  14   7       88.82       78.54      5.97 o 
   0  14   7        0.00        9.60      4.47 o 
   1  14   7       48.85       41.54      6.09 o 
   2  14   7       23.85       29.63      6.24 o 
   3  14   7       14.28       21.15      4.08 o 
   4  14   7        7.58       16.66      4.90 o 
  -6  15   7       58.89       49.55      6.32 o 
  -5  15   7       68.54       51.31      9.37 o 
  -4  15   7       21.55       22.23      7.62 o 
  -3  15   7       35.17       48.31      7.74 o 
  -2  15   7       23.19       28.04      7.43 o 
  -1  15   7       33.18       28.46      4.51 o 
   0  15   7       82.11       91.55     18.20 o 
   1  15   7        4.05        9.41      6.94 o 
   2  15   7       97.11      107.03      7.91 o 
   3  15   7        2.46       11.41      7.38 o 
  -4  16   7       85.41       73.58     20.64 o 
  -3  16   7        0.53       28.30     20.21 o 
  -2  16   7       16.23       23.15      6.35 o 
  -1  16   7        0.00        7.74      4.62 o 
   0  16   7        0.00       16.79      6.03 o 
   1  16   7       16.44       27.51      7.73 o 
 -12   0   8      286.70      341.81     19.43 o 
 -11   0   8      233.73      297.35     16.98 o 
 -10   0   8        5.35        5.84      4.62 o 
  -9   0   8      334.66      256.73     14.53 o 
  -8   0   8      322.58      336.83     14.79 o 
  -7   0   8        0.27        4.42      8.47 o 
  -6   0   8     1700.13     1609.61     39.47 o 
  -5   0   8        1.51        9.35      7.19 o 
  -4   0   8       63.49       85.11      7.85 o 
  -3   0   8     2582.78     2560.27     37.95 o 
  -2   0   8      111.13      111.27      5.27 o 
  -1   0   8      263.62      260.44      6.57 o 
   0   0   8       12.83       16.37      2.48 o 
   1   0   8      336.59      312.58     17.40 o 
   2   0   8        0.63        4.24      3.24 o 
   3   0   8      198.03      189.11      6.74 o 
   4   0   8      285.64      285.06     14.89 o 
   5   0   8      653.56      628.97     15.06 o 
   6   0   8      298.36      285.37     21.34 o 
   7   0   8       96.32      106.41     12.49 o 
   8   0   8        0.53        6.49      9.02 o 
 -12   1   8      118.24      142.95     10.26 o 
 -11   1   8        0.32       15.48      7.02 o 
 -10   1   8        0.01        8.35      3.75 o 
  -9   1   8       57.86       43.95      6.75 o 
  -8   1   8       24.98       22.48      4.25 o 
  -7   1   8        4.25       10.01      6.45 o 
  -6   1   8       72.78       83.39      4.03 o 
  -5   1   8     1295.84     1276.08     13.74 o 
  -4   1   8      514.43      494.84      8.93 o 
  -3   1   8      153.49      148.44      3.68 o 
  -2   1   8      143.34      150.45      3.65 o 
  -1   1   8       18.39       18.94      3.86 o 
   0   1   8       22.72       29.96      2.68 o 
   1   1   8        9.51       14.93      1.65 o 
   2   1   8        7.99        7.99      2.29 o 
   3   1   8      422.14      423.75     14.33 o 
   4   1   8      298.73      304.00      5.54 o 
   5   1   8      480.53      490.16     11.19 o 
   6   1   8       22.36       16.70      3.65 o 
   7   1   8       36.87       24.84      6.38 o 
   8   1   8       66.14       64.18      6.58 o 
 -12   2   8       72.96       64.50      8.24 o 
 -11   2   8       37.08       38.86      9.03 o 
 -10   2   8        4.03        7.60      3.94 o 
  -9   2   8      104.71       98.19     15.49 o 
  -8   2   8      319.66      312.65     13.61 o 
  -7   2   8       23.12       23.21      5.32 o 
  -6   2   8     1195.09     1150.29     12.35 o 
  -5   2   8      906.86      918.33     11.40 o 
  -4   2   8      302.66      316.88      6.49 o 
  -3   2   8      126.54      126.79     11.22 o 
  -2   2   8        2.18        8.53      2.58 o 
  -1   2   8        0.03       14.26      2.66 o 
   0   2   8        1.75        6.90      1.76 o 
   1   2   8        1.16        8.60      1.91 o 
   2   2   8        1.99       12.01      2.25 o 
   3   2   8      158.55      151.80      4.41 o 
   4   2   8       40.35       40.54      3.08 o 
   5   2   8        6.44       19.97      5.35 o 
   6   2   8        5.73       13.36      5.41 o 
   7   2   8        0.21       15.57      6.42 o 
   8   2   8       57.26       48.22      6.22 o 
 -12   3   8       17.20       25.94      8.71 o 
 -11   3   8       60.36       58.85     11.80 o 
 -10   3   8        0.21       15.40      7.51 o 
  -9   3   8        0.80       19.06     13.68 o 
  -8   3   8      159.43      158.02     11.14 o 
  -7   3   8       24.91       23.57      3.92 o 
  -6   3   8        5.97        7.25      5.86 o 
  -5   3   8      304.24      284.85      7.80 o 
  -4   3   8     1355.82     1277.76     11.96 o 
  -3   3   8       10.51        9.31      1.54 o 
  -2   3   8     1470.24     1430.20     13.12 o 
  -1   3   8       69.05       72.60      2.72 o 
   0   3   8        2.91       12.08      2.11 o 
   1   3   8       77.95       74.82      3.65 o 
   2   3   8        2.41       13.54      3.29 o 
   3   3   8       69.62       69.84      3.63 o 
   4   3   8      153.45      162.11      5.26 o 
   5   3   8      260.67      258.93     10.30 o 
   6   3   8       86.18       96.37      4.97 o 
   7   3   8      331.18      333.56     10.40 o 
   8   3   8       75.53       88.90      7.32 o 
 -12   4   8       39.59       30.63      6.13 o 
 -11   4   8        0.68       10.99      8.32 o 
 -10   4   8      107.86      118.37      9.04 o 
  -9   4   8      196.36      183.82      9.49 o 
  -8   4   8       24.17       18.93      2.71 o 
  -7   4   8        7.44       13.41      4.72 o 
  -6   4   8        8.28       13.31      6.21 o 
  -5   4   8       17.13       21.98      3.33 o 
  -4   4   8      472.67      457.46      7.09 o 
  -3   4   8       59.06       53.56      3.16 o 
  -2   4   8      466.56      458.56      6.39 o 
  -1   4   8        0.64       13.85      2.27 o 
   0   4   8       10.74        7.85      1.30 o 
   1   4   8        7.38        8.90      2.87 o 
   2   4   8      231.59      236.46      5.64 o 
   3   4   8       45.97       52.06      6.16 o 
   4   4   8       81.42       90.21      4.41 o 
   5   4   8       23.74       27.19      2.72 o 
   6   4   8        5.65       10.81      2.71 o 
   7   4   8       10.43       16.15      7.69 o 
   8   4   8        2.07       22.40      6.11 o 
 -11   5   8        3.13       15.21     10.54 o 
 -10   5   8       38.29       35.43      6.48 o 
  -9   5   8       58.64       54.49      6.60 o 
  -8   5   8      431.12      415.07      8.09 o 
  -7   5   8      122.58      102.65      5.29 o 
  -6   5   8      210.49      184.82      6.78 o 
  -5   5   8       46.97       41.56      3.60 o 
  -4   5   8       13.51       17.41      5.41 o 
  -3   5   8     1074.93     1076.54     10.52 o 
  -2   5   8      971.27      960.94     10.86 o 
  -1   5   8      201.60      199.22      4.29 o 
   0   5   8        3.05        4.08      2.57 o 
   1   5   8       17.34       24.07      3.01 o 
   2   5   8      124.23      102.21      4.16 o 
   3   5   8        6.10        7.81      2.64 o 
   4   5   8       42.73       40.63      3.36 o 
   5   5   8      113.28      111.49      4.32 o 
   6   5   8       27.19       27.13      3.88 o 
   7   5   8       31.66       23.91      5.57 o 
   8   5   8        1.12       21.20      6.86 o 
 -11   6   8       77.72       88.23     10.09 o 
 -10   6   8      213.01      176.85     10.20 o 
  -9   6   8       42.81       62.60      6.82 o 
  -8   6   8        0.00        9.13      3.87 o 
  -7   6   8        3.85        8.09      3.48 o 
  -6   6   8       11.53       17.10      4.10 o 
  -5   6   8      161.71      172.35      8.87 o 
  -4   6   8       37.23       36.44      2.56 o 
  -3   6   8      712.44      701.17      7.79 o 
  -2   6   8      194.76      175.19     10.61 o 
  -1   6   8      467.56      482.29      7.48 o 
   0   6   8      208.01      195.79      6.75 o 
   1   6   8      682.64      623.02     12.88 o 
   2   6   8        7.02        9.36      3.03 o 
   3   6   8      220.69      221.73      5.73 o 
   4   6   8       16.82       11.68      2.04 o 
   5   6   8      162.43      156.63      5.42 o 
   6   6   8       66.32       77.38      6.61 o 
   7   6   8      117.03      119.02     13.93 o 
 -11   7   8       54.17       42.24      9.43 o 
 -10   7   8       37.15       43.95     15.59 o 
  -9   7   8       28.54       33.48      7.63 o 
  -8   7   8        2.81        8.76      3.26 o 
  -7   7   8        1.50        4.44      4.32 o 
  -6   7   8        9.57       10.62      4.08 o 
  -5   7   8        0.91       13.03      3.87 o 
  -4   7   8        4.21        6.48      3.50 o 
  -3   7   8      355.58      346.42      6.50 o 
  -2   7   8      107.84      102.27      4.58 o 
  -1   7   8       33.56       27.82      3.51 o 
   0   7   8        0.00       12.97      6.88 o 
   1   7   8       16.27        9.06      4.99 o 
   2   7   8      120.56      124.79      4.98 o 
   3   7   8       26.56       29.32      4.19 o 
   4   7   8       27.67       34.19      5.46 o 
   5   7   8        4.72       14.11      3.26 o 
   6   7   8      248.40      272.97      8.89 o 
   7   7   8      309.32      326.67     10.13 o 
 -10   8   8      137.02      140.89     10.28 o 
  -9   8   8       21.46       31.61      8.24 o 
  -8   8   8       25.23       30.33      5.66 o 
  -7   8   8        3.28        9.31      2.90 o 
  -6   8   8       50.54       47.28      6.49 o 
  -5   8   8       72.88       78.16      5.42 o 
  -4   8   8        1.74        8.36      3.96 o 
  -3   8   8       62.18       58.30      6.18 o 
  -2   8   8        0.00       10.31      3.57 o 
  -1   8   8     1069.64     1029.31     16.01 o 
   0   8   8      468.74      470.71     10.04 o 
   1   8   8      307.31      313.77      8.96 o 
   2   8   8        0.92       10.05      3.64 o 
   3   8   8      893.99      858.37      9.72 o 
   4   8   8      320.80      321.92      7.49 o 
   5   8   8        5.89       16.58      4.03 o 
   6   8   8        8.12       11.18      3.79 o 
   7   8   8       99.18       87.38      6.58 o 
 -10   9   8        3.13        9.17      7.71 o 
  -9   9   8       11.99       23.78      7.41 o 
  -8   9   8       11.29       13.27      3.43 o 
  -7   9   8        2.78        7.43      3.78 o 
  -6   9   8        8.25       15.62      3.08 o 
  -5   9   8       61.98       62.54      5.63 o 
  -4   9   8       17.58       19.78      3.86 o 
  -3   9   8       15.27       11.66      2.85 o 
  -2   9   8      462.18      436.88     16.18 o 
  -1   9   8      159.40      156.71      7.64 o 
   0   9   8        0.18        7.01      5.26 o 
   1   9   8       46.57       46.98      7.98 o 
   2   9   8        0.02       12.49      4.24 o 
   3   9   8      252.29      230.76      8.61 o 
   4   9   8      108.69      114.95      5.40 o 
   5   9   8        1.59       16.10      4.73 o 
   6   9   8       15.48       18.60      4.78 o 
  -9  10   8        3.18       19.15      6.99 o 
  -8  10   8        3.93       11.54      5.83 o 
  -7  10   8       11.85       17.48      3.70 o 
  -6  10   8        5.65       10.21      3.23 o 
  -5  10   8       21.70       17.22      2.98 o 
  -4  10   8        0.87        5.76      2.92 o 
  -3  10   8      185.93      174.70      9.84 o 
  -2  10   8       69.67       63.45      5.12 o 
  -1  10   8        2.06       11.62      5.61 o 
   0  10   8      153.57      169.65      9.29 o 
   1  10   8       11.22       22.59      3.72 o 
   2  10   8      163.51      165.94     12.04 o 
   3  10   8        8.78       15.18      3.02 o 
   4  10   8        0.38       27.04      8.17 o 
   5  10   8       22.15       17.35      4.32 o 
   6  10   8       15.75       17.02      3.76 o 
  -9  11   8       88.42      104.83      9.45 o 
  -8  11   8       30.75       19.66      4.41 o 
  -7  11   8       65.33       81.69      5.59 o 
  -6  11   8        2.54        6.70      4.12 o 
  -5  11   8       59.35       61.13      4.36 o 
  -4  11   8       34.61       28.77      5.53 o 
  -3  11   8        8.10       12.69      3.68 o 
  -2  11   8       19.62       27.51      4.14 o 
  -1  11   8      184.22      175.16      7.19 o 
   0  11   8       78.62       89.62      5.97 o 
   1  11   8        0.04        8.18      3.44 o 
   2  11   8       15.36       32.24      5.65 o 
   3  11   8        1.38       12.77      5.37 o 
   4  11   8      217.09      229.08      9.52 o 
   5  11   8       10.06       14.29      5.26 o 
  -8  12   8        7.05       12.65      5.93 o 
  -7  12   8       45.16       30.27      5.10 o 
  -6  12   8        0.40        7.53      4.12 o 
  -5  12   8      221.88      212.72      6.50 o 
  -4  12   8        5.86       16.43      5.53 o 
  -3  12   8       42.65       39.13      4.50 o 
  -2  12   8       42.90       44.51      5.09 o 
  -1  12   8       52.95       61.61      6.55 o 
   0  12   8        3.98       12.53      5.16 o 
   1  12   8      119.05      143.97      9.68 o 
   2  12   8       75.92       85.91      6.95 o 
   3  12   8       31.49       42.01      4.93 o 
   4  12   8        5.00       21.24      8.63 o 
  -7  13   8      143.05      147.67      9.80 o 
  -6  13   8      155.84      173.38     11.42 o 
  -5  13   8        5.26       21.72      5.47 o 
  -4  13   8        2.44       11.77      4.64 o 
  -3  13   8       49.82       55.49      5.41 o 
  -2  13   8        5.94       15.85      6.94 o 
  -1  13   8        7.86        9.38      3.05 o 
   0  13   8        2.65       11.34      4.91 o 
   1  13   8        2.77       16.74      8.71 o 
   2  13   8       30.87       44.46     15.46 o 
   3  13   8        4.73       14.00      5.51 o 
  -6  14   8        8.13        9.94      5.16 o 
  -5  14   8       12.83       16.25      5.19 o 
  -4  14   8       79.08       72.28      6.19 o 
  -3  14   8       56.50       64.28      9.20 o 
  -2  14   8        0.55        7.46      6.65 o 
  -1  14   8       85.14       92.29      8.75 o 
   0  14   8       20.73       23.67      7.36 o 
   1  14   8       14.92       23.71      6.33 o 
   2  14   8       53.10       38.16      6.65 o 
  -4  15   8        0.22        3.89      4.18 o 
  -3  15   8       20.99       12.80      4.19 o 
  -2  15   8        9.91        9.56      5.01 o 
  -1  15   8       36.53       19.40      6.28 o 
   0  15   8       47.86       44.64      5.25 o 
 -11   1   9        0.00       12.96      6.25 o 
 -10   1   9       86.64       77.23      7.38 o 
  -9   1   9       86.53       83.13     25.69 o 
  -8   1   9      422.69      393.65     12.70 o 
  -7   1   9      438.97      385.88     20.68 o 
  -6   1   9      495.47      490.00     12.39 o 
  -5   1   9      193.38      188.70      5.70 o 
  -4   1   9      206.59      235.10     25.42 o 
  -3   1   9      553.20      549.36      7.34 o 
  -2   1   9       20.72       26.14      2.93 o 
  -1   1   9        1.64        6.38      2.35 o 
   0   1   9        6.26        7.69      1.81 o 
   1   1   9      103.29       95.60      3.33 o 
   2   1   9        2.79        9.43      3.23 o 
   3   1   9       14.88       21.12      3.10 o 
   4   1   9       67.76       61.63      6.91 o 
   5   1   9        3.82        9.34      3.57 o 
   6   1   9       13.64       11.73      2.48 o 
   7   1   9        4.11       15.62      7.62 o 
 -11   2   9        3.46       16.08      6.61 o 
 -10   2   9       19.45       13.65      4.86 o 
  -9   2   9      211.46      196.89      9.79 o 
  -8   2   9      152.06      133.65      7.99 o 
  -7   2   9        0.92       10.42      4.43 o 
  -6   2   9        1.83        9.47      3.40 o 
  -5   2   9       70.04       67.56      4.11 o 
  -4   2   9     4453.78     4549.16     49.42 o 
  -3   2   9       28.52       30.19      2.86 o 
  -2   2   9      204.80      196.91      4.36 o 
  -1   2   9       31.60       36.23      2.58 o 
   0   2   9       39.80       35.53      2.59 o 
   1   2   9        7.13        8.14      2.68 o 
   2   2   9        1.79       12.38      3.01 o 
   3   2   9       86.95       90.02      4.11 o 
   4   2   9      227.68      228.61      9.24 o 
   5   2   9      662.33      721.03     21.91 o 
   6   2   9       19.97       26.64      3.48 o 
   7   2   9        0.79       10.03      5.15 o 
 -11   3   9      140.08      156.32     10.95 o 
 -10   3   9        0.59        6.15      3.38 o 
  -9   3   9       71.66       63.48     12.22 o 
  -8   3   9        5.42       21.18      5.50 o 
  -7   3   9       69.46       79.87      6.60 o 
  -6   3   9       78.53       67.76      5.03 o 
  -5   3   9      259.33      271.65     12.50 o 
  -4   3   9      873.90      850.99     10.69 o 
  -3   3   9       30.69       38.89      2.86 o 
  -2   3   9      601.28      578.60      6.36 o 
  -1   3   9        7.87       13.23      1.99 o 
   0   3   9      298.43      261.50      7.51 o 
   1   3   9       33.51       37.84      3.60 o 
   2   3   9      150.31      133.92      5.65 o 
   3   3   9       10.81       11.38      2.35 o 
   4   3   9      306.57      303.81      9.29 o 
   5   3   9      243.06      245.83     15.87 o 
   6   3   9       38.81       43.47      4.35 o 
   7   3   9       37.31       34.92      7.03 o 
 -11   4   9        0.88       14.45     10.04 o 
 -10   4   9       19.18       16.91      4.61 o 
  -9   4   9      144.98      152.57     16.11 o 
  -8   4   9      135.73      140.87      8.57 o 
  -7   4   9        3.09       11.15      3.50 o 
  -6   4   9        9.34       11.06      4.19 o 
  -5   4   9      309.54      286.00     13.21 o 
  -4   4   9      150.49      137.13      4.12 o 
  -3   4   9       58.08       67.85      4.05 o 
  -2   4   9     1081.28     1077.92     15.50 o 
  -1   4   9       67.49       69.26      3.75 o 
   0   4   9      161.15      142.74      5.12 o 
   1   4   9        0.67       13.79      3.62 o 
   2   4   9      165.75      149.69      4.74 o 
   3   4   9      211.67      218.43      5.64 o 
   4   4   9      117.09      123.12      5.39 o 
   5   4   9       54.92       57.80      4.93 o 
   6   4   9      255.98      233.97     14.99 o 
   7   4   9      299.96      296.29     10.84 o 
 -11   5   9      188.62      216.94     31.07 o 
 -10   5   9       50.55       47.99      7.68 o 
  -9   5   9       22.23       14.90      5.46 o 
  -8   5   9        0.52        8.42      4.90 o 
  -7   5   9       24.86       23.48      4.59 o 
  -6   5   9      104.06       97.53      8.83 o 
  -5   5   9       32.30       31.88      3.84 o 
  -4   5   9      122.61      136.16      6.61 o 
  -3   5   9        7.06       10.71      1.95 o 
  -2   5   9      336.49      308.04      6.55 o 
  -1   5   9        0.01        5.60      2.77 o 
   0   5   9       22.12       16.63      2.39 o 
   1   5   9        2.94        8.37      2.53 o 
   2   5   9      174.74      162.98      4.73 o 
   3   5   9        1.83       10.15      2.61 o 
   4   5   9        5.65       13.34      4.70 o 
   5   5   9       65.17       75.58      5.97 o 
   6   5   9       18.87       13.79      3.99 o 
 -10   6   9      167.61      215.38     16.47 o 
  -9   6   9       90.05       87.40      8.32 o 
  -8   6   9        7.56       12.62      7.05 o 
  -7   6   9       18.93       19.11      4.71 o 
  -6   6   9      166.16      175.40      7.53 o 
  -5   6   9       10.46       14.54      4.14 o 
  -4   6   9       13.21       11.72      3.39 o 
  -3   6   9       95.40       90.87      4.40 o 
  -2   6   9       68.41       63.88      3.11 o 
  -1   6   9       80.87       62.48      8.34 o 
   0   6   9       29.95       31.75      3.29 o 
   1   6   9        0.23        7.03      2.67 o 
   2   6   9        0.00       11.58      3.71 o 
   3   6   9        6.93        9.71      3.10 o 
   4   6   9       82.57       77.43      8.41 o 
   5   6   9      191.81      201.67      8.28 o 
   6   6   9      160.62      152.26      8.49 o 
 -10   7   9      329.51      366.93     13.25 o 
  -9   7   9        0.03       16.37      6.93 o 
  -8   7   9       36.81       29.76      5.99 o 
  -7   7   9      114.62      114.63      6.96 o 
  -6   7   9        2.32       18.72      5.04 o 
  -5   7   9        0.00       15.32      5.07 o 
  -4   7   9       68.16       71.28      4.20 o 
  -3   7   9        3.39        8.64      1.55 o 
  -2   7   9       97.11       81.81      4.48 o 
  -1   7   9        6.03       18.27      6.62 o 
   0   7   9        2.92       13.69      4.55 o 
   1   7   9       14.41       17.16      3.51 o 
   2   7   9      112.65      102.40      6.93 o 
   3   7   9       11.33       13.76      2.64 o 
   4   7   9       28.80       29.89     12.55 o 
   5   7   9       50.89       35.68      3.93 o 
   6   7   9        2.00       20.59      7.72 o 
 -10   8   9        9.98        8.15      6.99 o 
  -9   8   9       62.70       67.62     13.18 o 
  -8   8   9      192.27      181.30     15.35 o 
  -7   8   9      126.59      127.29     14.55 o 
  -6   8   9        0.26        4.63      2.70 o 
  -5   8   9      250.17      271.71     10.62 o 
  -4   8   9       99.27       90.28      5.40 o 
  -3   8   9        2.49        4.78      3.51 o 
  -2   8   9       17.84       25.34      3.63 o 
  -1   8   9       25.35       30.00      8.71 o 
   0   8   9      327.30      311.14      9.04 o 
   1   8   9      105.17      119.92      5.76 o 
   2   8   9        7.84       10.81      2.71 o 
   3   8   9      274.32      289.64      8.28 o 
   4   8   9       99.17      102.45      8.47 o 
   5   8   9      145.60      141.14      6.57 o 
  -9   9   9      109.37       95.55     19.53 o 
  -8   9   9        1.01        7.18      4.78 o 
  -7   9   9      141.18      156.68      8.02 o 
  -6   9   9       66.49       68.29      4.44 o 
  -5   9   9        9.75       19.53      4.96 o 
  -4   9   9       49.65       46.08      3.51 o 
  -3   9   9        2.64       16.16      5.28 o 
  -2   9   9       25.68       35.85      4.68 o 
  -1   9   9        0.02       11.80      5.58 o 
   0   9   9      128.09      156.24      7.30 o 
   1   9   9      138.53      152.54      7.75 o 
   2   9   9        6.98       11.73      4.54 o 
   3   9   9      119.11      147.17     10.26 o 
   4   9   9       19.19       20.19      6.23 o 
   5   9   9        5.27        7.90      4.02 o 
  -8  10   9       10.28       11.67      3.05 o 
  -7  10   9       32.69       35.28      6.17 o 
  -6  10   9        1.05       13.87      3.98 o 
  -5  10   9      133.22      122.88      6.86 o 
  -4  10   9       32.74       36.39      4.53 o 
  -3  10   9        8.87       11.91      4.37 o 
  -2  10   9        1.90       21.86      5.40 o 
  -1  10   9        7.40       11.33      4.27 o 
   0  10   9        0.66       13.12      4.83 o 
   1  10   9        0.07       17.50      5.76 o 
   2  10   9        6.54       16.53      5.37 o 
   3  10   9        5.71       13.92      4.51 o 
   4  10   9       83.92       61.07      6.11 o 
  -8  11   9       36.26       24.95      4.90 o 
  -7  11   9       44.27       38.41      3.93 o 
  -6  11   9        0.04       10.32      4.10 o 
  -5  11   9        0.21        8.97      5.32 o 
  -4  11   9       58.88       60.50      5.26 o 
  -3  11   9        0.02       -1.00      3.92 o 
  -2  11   9      136.15      152.71     15.39 o 
  -1  11   9       32.99       28.39      4.37 o 
   0  11   9       20.90       29.40      4.71 o 
   1  11   9      217.95      239.44     11.26 o 
   2  11   9      298.12      296.56     10.08 o 
   3  11   9       37.24       49.49     13.78 o 
   4  11   9       10.73       12.43      5.70 o 
  -7  12   9        3.35       14.91      4.15 o 
  -6  12   9        1.17        9.88      4.89 o 
  -5  12   9        0.66        8.09      4.73 o 
  -4  12   9        2.02       16.58      4.99 o 
  -3  12   9        9.69       18.24      4.85 o 
  -2  12   9        0.03       13.36      5.59 o 
  -1  12   9       53.04       41.89      7.45 o 
   0  12   9       22.47       14.23      3.09 o 
   1  12   9        3.62       27.95      6.73 o 
   2  12   9        3.21        9.12      3.33 o 
   3  12   9      144.50      134.90      9.09 o 
  -6  13   9        0.01       12.74      6.87 o 
  -5  13   9       83.44      104.10      6.58 o 
  -4  13   9       19.27       16.96      5.99 o 
  -3  13   9        0.02        7.32      3.44 o 
  -2  13   9       60.36       60.43      5.76 o 
  -1  13   9        0.40       10.89      5.38 o 
   0  13   9       32.17       44.88      5.34 o 
   1  13   9       14.40       12.67      3.48 o 
  -3  14   9        1.31        8.24      4.30 o 
  -2  14   9       65.30       55.45      9.37 o 
  -1  14   9       77.76       88.26      6.88 o 
 -10   0  10       87.67       95.75     12.23 o 
  -9   0  10        5.68        9.18      5.19 o 
  -8   0  10       60.45      110.92     12.43 o 
  -7   0  10      132.17      134.79     11.20 o 
  -6   0  10       21.98       30.94      6.86 o 
  -5   0  10      153.16      161.24     10.80 o 
  -4   0  10        0.51        4.09      8.90 o 
  -3   0  10     1952.69     1916.80     26.78 o 
  -2   0  10      104.77      113.66      6.76 o 
  -1   0  10      190.72      175.38      5.94 o 
   0   0  10       20.65       22.02      3.59 o 
   1   0  10     1609.23     1505.53     27.08 o 
   2   0  10        1.32        6.85      5.97 o 
   3   0  10      163.63      143.62      9.85 o 
   4   0  10       23.54       48.64      7.65 o 
   5   0  10       15.39       11.66      5.25 o 
   6   0  10       97.85       90.13      8.27 o 
 -10   1  10       29.46       43.39      6.58 o 
  -9   1  10       56.60       43.46      6.23 o 
  -8   1  10        2.83       17.95      7.19 o 
  -7   1  10        1.33        5.73      6.32 o 
  -6   1  10        3.34       15.70      7.89 o 
  -5   1  10      401.15      386.99     11.65 o 
  -4   1  10       15.70       21.86      4.14 o 
  -3   1  10      340.89      337.88      6.57 o 
  -2   1  10        1.98        9.04      2.24 o 
  -1   1  10      220.74      215.96      5.09 o 
   0   1  10        4.64       13.77      3.53 o 
   1   1  10        6.47        7.39      3.44 o 
   2   1  10        8.05       10.13      3.24 o 
   3   1  10       32.75       35.70      4.08 o 
   4   1  10       23.06       26.98      5.19 o 
   5   1  10        0.40       10.75      3.57 o 
   6   1  10        0.19       13.38      3.84 o 
 -10   2  10       19.23       24.10     15.55 o 
  -9   2  10      480.11      498.51     17.95 o 
  -8   2  10       34.27       27.34      5.69 o 
  -7   2  10       45.99       51.05      6.06 o 
  -6   2  10       38.41       31.62      4.86 o 
  -5   2  10      650.06      661.15     10.04 o 
  -4   2  10      100.50      105.54      6.75 o 
  -3   2  10        9.14       11.16      2.13 o 
  -2   2  10       21.49       21.71      2.65 o 
  -1   2  10      441.36      402.35      8.59 o 
   0   2  10       26.13       17.20      2.30 o 
   1   2  10       22.31       20.18      4.11 o 
   2   2  10       15.48       14.54      3.57 o 
   3   2  10      102.13       93.77      5.40 o 
   4   2  10        1.25       14.14      4.65 o 
   5   2  10       24.77       24.63      3.69 o 
   6   2  10       82.00       84.88      5.87 o 
 -10   3  10       99.68      113.30     20.26 o 
  -9   3  10      318.16      341.22     25.05 o 
  -8   3  10        0.43       12.08      7.82 o 
  -7   3  10        0.14        4.28      5.67 o 
  -6   3  10        2.49        4.89      3.52 o 
  -5   3  10        1.16       14.33      4.50 o 
  -4   3  10      775.68      796.05     14.02 o 
  -3   3  10      410.89      401.70      9.70 o 
  -2   3  10       39.12       45.11      3.62 o 
  -1   3  10      346.51      342.27      7.04 o 
   0   3  10       30.31       24.15      2.67 o 
   1   3  10       34.67       26.11      2.60 o 
   2   3  10       26.26       27.21      6.02 o 
   3   3  10       12.64       12.24      3.79 o 
   4   3  10      137.31      130.47      6.11 o 
   5   3  10        2.41       12.37      3.70 o 
   6   3  10      139.52      163.32     10.26 o 
 -10   4  10       24.38       20.13      5.67 o 
  -9   4  10      214.24      228.39     11.04 o 
  -8   4  10       18.06       18.75      5.03 o 
  -7   4  10      159.27      154.97     15.24 o 
  -6   4  10        0.13       21.06      4.74 o 
  -5   4  10      116.76      119.35      6.31 o 
  -4   4  10        0.56       12.93      4.74 o 
  -3   4  10        4.03       12.56      4.53 o 
  -2   4  10       13.25        8.69      2.59 o 
  -1   4  10       20.40       13.95      3.55 o 
   0   4  10        0.40        7.75      2.56 o 
   1   4  10      114.26      101.01      4.45 o 
   2   4  10       21.82       24.80      2.81 o 
   3   4  10        3.34        6.84      2.74 o 
   4   4  10        0.09       21.07      5.83 o 
   5   4  10        0.25       15.17      4.78 o 
 -10   5  10       45.84       29.13      5.38 o 
  -9   5  10       18.91       44.72     12.49 o 
  -8   5  10        2.75        7.79      5.44 o 
  -7   5  10       74.44       78.62      9.92 o 
  -6   5  10       80.33       88.46      5.11 o 
  -5   5  10      119.52      133.36      6.66 o 
  -4   5  10       18.43       19.63      2.74 o 
  -3   5  10       39.41       46.18      3.68 o 
  -2   5  10        1.84       18.11      4.17 o 
  -1   5  10        5.63       12.31      2.62 o 
   0   5  10       14.16       14.32      3.01 o 
   1   5  10       47.07       49.59      3.26 o 
   2   5  10        2.10        9.41      2.41 o 
   3   5  10        0.54        6.16      2.54 o 
   4   5  10       34.89       29.18      4.55 o 
   5   5  10      199.68      203.29     13.18 o 
  -9   6  10       50.75       38.90     10.12 o 
  -8   6  10        7.87       17.41      6.96 o 
  -7   6  10       46.09       62.56      7.33 o 
  -6   6  10       27.36       36.54      4.65 o 
  -5   6  10       81.90       75.79      5.21 o 
  -4   6  10       46.09       53.85      4.02 o 
  -3   6  10      313.98      286.37      8.13 o 
  -2   6  10       31.17       29.64      3.82 o 
  -1   6  10        8.57       10.45      2.24 o 
   0   6  10        7.04        8.73      2.45 o 
   1   6  10        0.69       11.58      2.54 o 
   2   6  10        0.08        8.97      2.54 o 
   3   6  10       60.51       54.67      4.13 o 
   4   6  10       44.90       47.93      7.49 o 
   5   6  10        2.52       13.91      6.37 o 
  -9   7  10        2.83       23.77      6.77 o 
  -8   7  10        0.25        3.09      6.80 o 
  -7   7  10       21.39       17.09      4.88 o 
  -6   7  10        3.27       13.80      5.17 o 
  -5   7  10      137.95      126.14      5.22 o 
  -4   7  10      191.37      204.23      7.45 o 
  -3   7  10       81.30       83.06      5.63 o 
  -2   7  10       19.16       22.56      3.07 o 
  -1   7  10        4.01        7.35      2.26 o 
   0   7  10      226.49      231.24      7.04 o 
   1   7  10       19.25       23.82      4.60 o 
   2   7  10       58.17       79.64      5.73 o 
   3   7  10        1.45       10.31      4.15 o 
   4   7  10        0.03       10.97      4.22 o 
  -9   8  10       13.24       11.28      4.65 o 
  -8   8  10       17.09        7.51      4.00 o 
  -7   8  10       17.79       22.85      3.72 o 
  -6   8  10       45.08       48.05      4.09 o 
  -5   8  10       36.29       26.38      3.22 o 
  -4   8  10        1.96       14.84      6.45 o 
  -3   8  10       36.52       47.49      8.17 o 
  -2   8  10       72.26       68.97      5.43 o 
  -1   8  10       18.39       12.42      3.09 o 
   0   8  10       15.38       15.32      4.38 o 
   1   8  10      125.99      128.43      5.82 o 
   2   8  10       17.40       13.62      2.81 o 
   3   8  10       38.34       54.12      7.49 o 
   4   8  10      118.31      134.70     12.44 o 
  -8   9  10        4.90       12.18      2.88 o 
  -7   9  10       80.64       70.20      5.63 o 
  -6   9  10       24.95       30.61      4.41 o 
  -5   9  10      129.06      122.79     10.75 o 
  -4   9  10       54.98       64.73      5.47 o 
  -3   9  10        0.16        7.55      3.31 o 
  -2   9  10       41.90       53.09      5.91 o 
  -1   9  10      215.84      271.96     13.46 o 
   0   9  10       11.92       15.45      3.51 o 
   1   9  10        0.32        4.02      4.06 o 
   2   9  10        3.27        6.26      2.93 o 
   3   9  10       23.50       22.94      5.43 o 
  -7  10  10       18.14       16.16      3.58 o 
  -6  10  10      266.10      336.08      9.90 o 
  -5  10  10        2.75       19.08      5.41 o 
  -4  10  10        0.01       13.44      5.16 o 
  -3  10  10       62.60       65.93      5.89 o 
  -2  10  10       31.70       29.62      4.43 o 
  -1  10  10       12.17       10.29      2.91 o 
   0  10  10        0.61       12.47      4.28 o 
   1  10  10       32.83       38.56      8.21 o 
   2  10  10       47.48       56.86      5.65 o 
   3  10  10        0.33        9.10      6.05 o 
  -6  11  10       97.59      112.91      9.08 o 
  -5  11  10       14.35       11.78      3.33 o 
  -4  11  10        0.13        6.79      8.18 o 
  -3  11  10       12.86       23.54      5.31 o 
  -2  11  10      105.49      161.34      8.28 o 
  -1  11  10      162.36      168.44      8.53 o 
   0  11  10        1.94       16.62      4.84 o 
   1  11  10       60.73       65.29     13.62 o 
  -5  12  10      153.52      175.39      8.31 o 
  -4  12  10        6.49        6.70      3.31 o 
  -3  12  10       32.38       16.15      3.55 o 
  -2  12  10       30.55       29.68      4.61 o 
  -1  12  10        0.04       14.19      5.85 o 
   0  12  10       64.66       69.94      7.69 o 
  -9   1  11       30.11       42.14     12.67 o 
  -8   1  11      166.47      191.40     14.23 o 
  -7   1  11       76.60       75.83      6.58 o 
  -6   1  11        0.74       17.16      5.10 o 
  -5   1  11       19.53       23.24      5.74 o 
  -4   1  11      140.07      140.79      6.98 o 
  -3   1  11        0.78       11.87      4.26 o 
  -2   1  11        3.49       13.06      3.42 o 
  -1   1  11       47.14       40.61      4.18 o 
   0   1  11      131.05      136.75      5.53 o 
   1   1  11      220.96      204.13      6.67 o 
   2   1  11       18.40       11.49      2.48 o 
   3   1  11        8.92       11.49      4.09 o 
   4   1  11       72.96       88.12      6.17 o 
  -9   2  11       23.81       12.29      3.85 o 
  -8   2  11      249.24      271.44     10.34 o 
  -7   2  11        8.50       14.11      5.12 o 
  -6   2  11       12.83       13.34      3.49 o 
  -5   2  11        1.86        2.48      2.73 o 
  -4   2  11       13.94       12.83      4.30 o 
  -3   2  11      295.23      283.44     11.35 o 
  -2   2  11       64.95       55.67      3.82 o 
  -1   2  11       66.06       62.23      4.32 o 
   0   2  11      124.77      108.25      4.61 o 
   1   2  11        6.42       10.30      2.43 o 
   2   2  11      125.55      112.26      5.81 o 
   3   2  11        8.14       11.52      3.89 o 
   4   2  11       15.72       19.77      3.56 o 
  -9   3  11        2.94       19.82      6.76 o 
  -8   3  11        2.37       20.59      6.39 o 
  -7   3  11        0.39        7.44      5.89 o 
  -6   3  11       53.71       43.72      5.50 o 
  -5   3  11       54.39       49.15      5.60 o 
  -4   3  11        1.55       15.54      4.98 o 
  -3   3  11        5.37        4.81      4.43 o 
  -2   3  11       15.87       10.55      3.42 o 
  -1   3  11      120.78      118.65      4.67 o 
   0   3  11      248.27      235.34      5.86 o 
   1   3  11        0.06       17.10      4.46 o 
   2   3  11       54.50       47.82      5.50 o 
   3   3  11        2.46        8.73      3.07 o 
   4   3  11        0.32       12.34      3.76 o 
  -9   4  11       11.34        8.08      3.41 o 
  -8   4  11       13.41       11.83      8.41 o 
  -7   4  11        2.44       11.74      6.78 o 
  -6   4  11        0.81       14.89      6.74 o 
  -5   4  11       66.48       69.02      7.83 o 
  -4   4  11      782.59      705.48     20.04 o 
  -3   4  11      521.12      573.83     10.79 o 
  -2   4  11      181.30      188.03     10.92 o 
  -1   4  11       22.46       24.18      3.49 o 
   0   4  11      166.63      155.81      5.37 o 
   1   4  11        0.02        8.35      3.60 o 
   2   4  11        8.27       10.21      3.12 o 
   3   4  11       12.04       12.97      2.74 o 
   4   4  11       48.38       52.01      7.45 o 
  -9   5  11        0.21        4.54      6.38 o 
  -8   5  11       23.12       17.09      4.61 o 
  -7   5  11       44.75       39.03      8.06 o 
  -6   5  11       42.17       41.94      6.58 o 
  -5   5  11      102.84       96.52      5.80 o 
  -4   5  11       56.27       57.01      4.83 o 
  -3   5  11      244.05      245.14      7.94 o 
  -2   5  11      106.97      110.04      7.99 o 
  -1   5  11       60.85       57.32      9.76 o 
   0   5  11        8.92       13.78      2.32 o 
   1   5  11       66.60       90.97      4.74 o 
   2   5  11       23.52       24.95      3.69 o 
   3   5  11       25.71       27.37      3.83 o 
  -8   6  11        0.76       12.96      5.52 o 
  -7   6  11      359.91      375.83     11.55 o 
  -6   6  11      112.55       95.33     24.08 o 
  -5   6  11      386.48      377.23      9.82 o 
  -4   6  11       16.17       24.26      4.22 o 
  -3   6  11      136.43      156.53      7.37 o 
  -2   6  11      538.37      518.82     10.71 o 
  -1   6  11      114.16      118.31      5.56 o 
   0   6  11        1.90       14.34      3.43 o 
   1   6  11        3.55        9.34      3.74 o 
   2   6  11       36.53       49.09      4.20 o 
   3   6  11       47.30       39.61      4.23 o 
  -8   7  11      152.34      147.31      9.37 o 
  -7   7  11        0.36        9.46      6.43 o 
  -6   7  11      108.19      107.80     12.99 o 
  -5   7  11      254.65      260.70      8.67 o 
  -4   7  11       75.19       76.31      5.73 o 
  -3   7  11      315.44      313.35     11.80 o 
  -2   7  11        2.65        6.14      4.09 o 
  -1   7  11      127.42      150.83      7.47 o 
   0   7  11      142.00      146.09      5.73 o 
   1   7  11       14.32       18.85      3.12 o 
   2   7  11        6.52       15.43      3.44 o 
  -7   8  11        0.01       12.22      7.74 o 
  -6   8  11      213.69      226.34      8.28 o 
  -5   8  11       56.98       62.17     10.08 o 
  -4   8  11       84.01       86.57      8.14 o 
  -3   8  11      291.42      291.72     13.72 o 
  -2   8  11       23.26       27.81      4.37 o 
  -1   8  11       77.76       99.04      6.63 o 
   0   8  11        1.23        4.58      3.52 o 
   1   8  11       14.65       14.77      2.55 o 
   2   8  11       12.81       17.76      5.01 o 
  -6   9  11      213.82      233.78      8.41 o 
  -5   9  11       28.33       31.22      4.73 o 
  -4   9  11       56.66       61.96      5.84 o 
  -3   9  11       12.46        8.43      2.77 o 
  -2   9  11        1.61        5.63      5.53 o 
  -1   9  11       80.50       97.45      7.78 o 
   0   9  11      101.64      106.74      9.33 o 
   1   9  11        0.16        9.06      3.85 o 
  -5  10  11       18.89       14.64      4.84 o 
  -4  10  11       26.60       33.17      5.20 o 
  -3  10  11        2.42        7.05      4.39 o 
  -2  10  11       40.49       31.25      4.79 o 
  -1  10  11       18.20       27.67      4.69 o 
   0  10  11       30.20       40.46     11.19 o 
  -8   0  12       17.96       25.01      7.30 o 
  -7   0  12      120.40      115.73     12.10 o 
  -6   0  12       54.20       37.47      7.83 o 
  -5   0  12      197.66      199.37     12.18 o 
  -4   0  12      232.92      222.52     13.25 o 
  -2   0  12        1.48        7.71      5.21 o 
  -1   0  12        2.75        6.49      8.06 o 
   0   0  12       19.15       26.00      5.37 o 
   1   0  12       54.37       33.51      7.49 o 
   2   0  12        1.44        6.92      5.78 o 
  -8   1  12       10.89       19.22     13.31 o 
  -7   1  12       73.78       91.52     10.66 o 
  -6   1  12       35.05       30.79     10.89 o 
  -5   1  12        3.30        8.79      4.60 o 
  -4   1  12       40.22       43.10     11.23 o 
  -3   1  12        8.95       20.40      7.16 o 
  -2   1  12        4.20       15.74      4.00 o 
  -1   1  12      185.60      181.24      7.81 o 
   0   1  12        0.07        9.81      3.95 o 
   1   1  12        7.56       13.92      3.50 o 
   2   1  12       24.80       23.34      3.60 o 
  -8   2  12       41.58       54.25      6.79 o 
  -7   2  12      122.37      120.42      8.56 o 
  -6   2  12       31.31       24.67      4.87 o 
  -5   2  12       31.11       42.57     11.96 o 
  -4   2  12       80.01       79.73      9.18 o 
  -3   2  12       54.06       75.03      7.59 o 
  -2   2  12       74.64       99.27      6.67 o 
  -1   2  12       83.08       77.92      5.06 o 
   0   2  12        2.44        9.95      2.97 o 
   1   2  12       18.19       18.05      4.10 o 
   2   2  12       22.17       24.00      3.64 o 
  -7   3  12        1.22        9.50      5.71 o 
  -6   3  12       81.75       81.23      7.34 o 
  -5   3  12       14.77       13.11      6.84 o 
  -4   3  12       66.04       51.85     12.28 o 
  -3   3  12        6.29       14.50      6.52 o 
  -2   3  12       19.56       20.10      4.99 o 
  -1   3  12       67.70       59.61      5.31 o 
   0   3  12        2.56       12.06      4.16 o 
   1   3  12       15.28       14.11      3.06 o 
   2   3  12       49.60       52.13      6.22 o 
  -7   4  12      132.13      145.85     16.62 o 
  -6   4  12       17.70       10.13      5.28 o 
  -5   4  12        2.16        5.22      9.87 o 
  -4   4  12       18.95       23.86      6.52 o 
  -3   4  12        1.58        9.98     10.84 o 
  -2   4  12        1.21        5.11      5.21 o 
  -1   4  12        2.15       13.18      4.96 o 
   0   4  12        0.00        9.08      4.36 o 
   1   4  12        7.10       19.77      3.66 o 
  -7   5  12      230.65      241.44     16.72 o 
  -6   5  12       42.79       41.34      9.85 o 
  -5   5  12       27.01       23.57      5.76 o 
  -4   5  12      105.91       88.63      6.06 o 
  -3   5  12       39.21       58.60      5.41 o 
  -2   5  12        1.49       11.94      3.16 o 
  -1   5  12       10.86       11.83      4.61 o 
   0   5  12       52.76       46.95      6.94 o 
   1   5  12        0.34       15.65      4.32 o 
  -6   6  12       19.50       20.19      6.64 o 
  -5   6  12      109.55      118.23     11.44 o 
  -4   6  12      106.64      118.29      8.31 o 
  -3   6  12        1.61       11.87      6.47 o 
  -2   6  12        3.01       17.51      6.88 o 
  -1   6  12        1.18        9.40      4.38 o 
   0   6  12        0.75       13.24      5.37 o 
  -5   7  12       21.20       18.05      7.77 o 
  -4   7  12       84.21       83.46      6.63 o 
  -3   7  12       96.90       97.24      6.54 o 
  -2   7  12      314.77      338.69     15.03 o 
  -1   7  12       35.93       56.43     12.54 o 
  -3   8  12       17.83       10.03      4.44 o 
  -5   1  13       71.17       64.07     10.32 o 
  -4   1  13        2.75       25.66     10.20 o 
  -3   1  13        0.01       12.49      7.13 o 
  -2   1  13       13.25       14.55      7.63 o 
  -1   1  13       71.29       80.75      7.99 o 
  -4   2  13      178.54      178.09     15.10 o 
  -3   2  13       10.37       19.39      7.44 o 
  -2   2  13       34.39       35.24      7.72 o 
  -3   3  13       20.78       20.64      7.80 o 
                                                 
